# Supplementary material for: Crosstalk of disulfidptosis-related subtypes identifying a prognostic signature to improve prognosis and immunotherapy responses of clear cell renal cell carcinoma patients
Source: BMC Genomics. 2024 Apr 26;25:413. doi: 10.1186/s12864-024-10307-0 (PMC11046872; doi:10.1186/s12864-024-10307-0)
Supplement: Supplementary file 1 — Supplementary Material 1 [file 12864_2024_10307_MOESM1_ESM.xlsx]

## Sheet: TCGA
Sample	OS	OS.time	gender	age	Stage	T	N	M
TCGA-BP-4781-01A	0	5.69863	male	78	1	1	NX	M0
TCGA-CJ-4644-01A	1	0.920548	female	48	4	3	N0	M1
TCGA-CZ-5986-01A	0	1.02192	male	61	1	1	N0	M0
TCGA-BP-5176-01A	1	4.35616	female	78	1	1	NX	M0
TCGA-CZ-4863-01A	0	5.28219	female	51	3	3	N0	M0
TCGA-B8-A54D-01A	0	2.27397	male	69	3	3	NX	MX
TCGA-A3-3387-01A	0	1.69041	male	49	1	1	N0	M0
TCGA-A3-3346-01A	1	0.375342	male	68	1	1	NX	M0
TCGA-CZ-5982-01A	0	6.68219	female	59	1	1	NX	M0
TCGA-A3-3306-01A	0	3.06849	male	67	1	1	N0	M0
TCGA-A3-3331-01A	0	4.06849	female	86	1	1	N0	M0
TCGA-B0-5117-01A	0	4.40548	male	40	1	1	NX	M0
TCGA-AK-3429-01A	0	9.11781	female	54	2	2	N0	M0
TCGA-DV-5576-01A	1	1.99178	female	55	1	1	NX	M0
TCGA-CZ-5470-01A	0	1.05753	female	72	2	2	N0	M0
TCGA-CJ-4899-01A	0	4.1863	male	42	1	1	NX	M0
TCGA-BP-4995-01A	0	3.75616	male	68	1	1	N0	M0
TCGA-CJ-5671-01A	0	10.9233	male	51	1	1	NX	M0
TCGA-BP-4756-01A	0	1.02466	female	62	1	1	N0	M0
TCGA-CJ-5684-01A	0	6.11233	male	61	3	3	NX	M0
TCGA-A3-A8OW-01A	0	0.884932	male	37	3	3	NX	MX
TCGA-BP-4988-01A	1	2.26849	male	72	1	1	N0	M0
TCGA-A3-3370-01A	0	6.23014	female	48	1	1	N0	M0
TCGA-B0-4822-01A	1	3.04384	male	78	2	2	NX	M0
TCGA-CZ-5451-01A	0	5.28493	male	74	2	2	N0	M0
TCGA-BP-4774-01A	0	5.16438	female	57	1	1	NX	M0
TCGA-CW-5590-01A	1	2.94521	male	51	4	3	NX	M1
TCGA-B0-4714-01A	1	0.271233	male	81	4	3	NX	M1
TCGA-B0-4834-01A	1	5.72603	male	49	1	1	N0	M0
TCGA-CZ-5460-01A	0	7.87123	male	55	4	3	NX	M1
TCGA-B0-4718-01A	0	4.87123	male	57	3	3	NX	M0
TCGA-B0-5107-01A	1	2.53973	female	65	4	2	N0	M1
TCGA-B0-5702-01A	0	5.95068	male	71	1	1	N0	M0
TCGA-B0-5400-01A	0	4.74795	female	59	3	3	N0	M0
TCGA-B2-5633-01A	0	2.63836	male	56	1	1	N0	M0
TCGA-B0-4688-01A	1	0.276712	male	46	4	4	N0	M1
TCGA-B0-4841-01A	1	0.558904	male	63	4	2	NX	M1
TCGA-BP-4766-01A	0	4.00548	female	43	1	1	NX	M0
TCGA-B0-5115-01A	0	4.39452	male	43	4	2	N0	M1
TCGA-B0-5097-01A	0	1.82192	female	59	3	3	N0	M0
TCGA-B0-5077-01A	1	3.60822	male	77	1	1	N0	M0
TCGA-BP-4969-01A	0	4.91507	female	63	1	1	NX	M0
TCGA-BP-5196-01A	0	2.78904	male	53	1	1	NX	M0
TCGA-A3-3383-01A	0	2.3589	male	52	1	1	NX	M0
TCGA-CJ-4890-01A	0	9.6411	male	72	4	3	N0	M1
TCGA-B0-5081-01A	1	0.991781	female	79	3	3	N0	M0
TCGA-BP-4959-01A	0	7.28767	male	49	1	1	NX	M0
TCGA-BP-4760-01A	0	6.46849	male	69	1	1	NX	M0
TCGA-CJ-4885-01A	0	9.45479	male	64	4	3	NX	M1
TCGA-BP-4344-01A	0	4.56438	female	75	1	1	NX	M0
TCGA-A3-3357-01A	0	7.36438	male	62	2	2	N0	M0
TCGA-B0-4836-01A	1	3.39178	male	61	4	3	NX	M1
TCGA-B0-4837-01A	1	3.77534	male	63	1	1	N0	M0
TCGA-BP-4762-01A	1	3.67945	male	42	1	1	NX	M0
TCGA-B0-5812-01A	0	10.5041	male	53	1	1	NX	M0
TCGA-AK-3431-01A	1	6.13973	female	62	2	2	NX	M0
TCGA-AK-3440-01A	0	7.84932	male	58	1	1	NX	M0
TCGA-B0-4713-01A	1	0.553425	female	76	3	3	NX	M0
TCGA-BP-4768-01A	0	1.09589	female	72	1	1	N0	M0
TCGA-CZ-5463-01A	0	1.8137	male	76	2	2	NX	M0
TCGA-CJ-4875-01A	1	9.73699	male	67	4	3	NX	M1
TCGA-CJ-4872-01A	0	3.93151	male	51	1	1	N0	M0
TCGA-B0-4691-01A	1	0.380822	male	55	4	2	N0	M1
TCGA-AK-3428-01A	0	10.2137	male	62	3	3	N0	M0
TCGA-BP-4999-01A	0	3.46849	male	56	1	1	NX	M0
TCGA-BP-4991-01A	0	3.87123	male	54	1	1	NX	M0
TCGA-BP-4327-01A	1	0.29863	female	75	2	2	N0	M0
TCGA-B8-5549-01A	0	0.531507	male	53	1	1	N0	M0
TCGA-CJ-6030-01A	1	6.29863	male	65	1	1	N0	M0
TCGA-CJ-4920-01A	1	0.380822	female	64	1	1	NX	M0
TCGA-BP-4983-01A	0	3.87123	female	67	3	3	NX	M0
TCGA-AK-3460-01A	0	6.87123	male	58	1	1	NX	M0
TCGA-B8-4619-01A	0	1.43288	male	58	1	1	N0	M0
TCGA-A3-3363-01A	0	0.873973	male	50	2	2	N0	M0
TCGA-BP-4765-01A	0	5.98356	male	43	1	1	NX	M0
TCGA-CJ-4892-01A	0	4.16712	female	65	1	1	N0	M0
TCGA-EU-5906-01A	0	0.564384	male	55	1	1	NX	M0
TCGA-CJ-4903-01A	0	4.27397	male	50	1	1	NX	M0
TCGA-B0-5705-01A	0	12.4301	female	65	1	1	N0	M0
TCGA-BP-5192-01A	0	1.95616	male	59	1	1	NX	M0
TCGA-BP-4329-01A	1	2.31507	male	75	3	3	N0	M0
TCGA-BP-4784-01A	0	5.07945	female	67	1	1	NX	M0
TCGA-BP-5183-01A	0	3.53699	male	57	3	3	NX	M0
TCGA-CJ-4870-01A	0	4.10411	female	58	3	3	NX	M0
TCGA-CJ-4905-01A	0	4.09863	female	62	1	1	NX	M0
TCGA-B8-5546-01A	0	1.38356	female	38	1	1	N0	M0
TCGA-BP-5178-01A	1	5.23836	male	71	4	3	NX	M1
TCGA-CW-5580-01A	1	5.38082	female	73	4	3	NX	M1
TCGA-B0-4847-01A	1	2.1726	male	60	4	3	NX	M1
TCGA-B8-A54K-01A	0	1.28493	male	61	1	1	NX	MX
TCGA-CJ-4634-01A	0	9.58356	female	60	1	1	NX	M0
TCGA-B0-5692-01A	0	10.8055	female	66	3	3	N0	M0
TCGA-AK-3427-01A	0	9.81644	male	65	1	1	N0	M0
TCGA-BP-5010-01A	1	2.40548	male	63	3	3	N0	M0
TCGA-BP-4801-01A	0	3.07945	male	57	1	1	NX	M0
TCGA-B0-5100-01A	1	5.2411	male	72	3	3	NX	M0
TCGA-B8-A54H-01A	0	0.70137	female	69	2	2	N0	MX
TCGA-EU-5904-01A	0	1.50959	female	47	1	1	NX	M0
TCGA-BP-4803-01A	0	0.558904	male	79	3	3	NX	M0
TCGA-DV-A4W0-01A	0	6.76712	male	55	1	1	NX	MX
TCGA-BP-4162-01A	0	8.42192	female	65	1	1	N0	M0
TCGA-BP-4169-01A	1	1.92055	female	76	2	2	N0	M0
TCGA-CZ-4854-01A	1	3.84658	male	68	1	1	N0	M0
TCGA-G6-A5PC-01A	1	0.663014	female	54	4	1	N0	M1
TCGA-BP-4352-01A	1	0.942466	female	74	4	3	N0	M1
TCGA-B8-5545-01A	0	4.17808	male	42	1	1	N0	M0
TCGA-AK-3426-01A	1	2.42466	male	37	3	3	N1	M0
TCGA-B0-4845-01A	1	5.4411	male	70	4	3	NX	M1
TCGA-BP-4964-01A	0	5.10137	female	54	1	1	N0	M0
TCGA-BP-4961-01A	0	5.30137	male	47	1	1	NX	M0
TCGA-B8-4143-01A	1	1.94247	female	66	4	3	N0	M1
TCGA-BP-4975-01A	0	3.92603	male	40	1	1	NX	M0
TCGA-BP-4971-01A	0	4.07397	male	40	3	3	N0	M0
TCGA-BP-4799-01A	1	3.10411	male	70	3	3	N0	M0
TCGA-CJ-4889-01A	0	5.33151	female	63	1	1	NX	M0
TCGA-BP-4167-01A	0	7.44658	male	59	3	3	NX	M0
TCGA-A3-3317-01A	0	4.08493	male	67	2	2	N0	M0
TCGA-A3-3358-01A	0	3.58082	female	57	1	1	N0	M0
TCGA-B0-5094-01A	1	0.912329	male	62	4	3	N0	M1
TCGA-A3-3328-01A	0	3.79452	male	79	1	1	N0	M0
TCGA-BP-5198-01A	0	1.65205	male	72	3	3	N0	M0
TCGA-CZ-4860-01A	1	0.564384	male	60	4	4	NX	M1
TCGA-B0-4821-01A	1	3.36986	female	68	3	3	N0	M0
TCGA-CJ-5678-01A	1	1.5726	male	62	4	2	N0	M1
TCGA-B0-4849-01A	1	0.189041	male	51	3	3	NX	M0
TCGA-A3-A6NJ-01A	0	1.28219	female	57	1	1	NX	MX
TCGA-BP-4789-01A	0	4.07945	male	48	1	1	NX	M0
TCGA-A3-3325-01A	1	3.20548	male	52	1	1	NX	M0
TCGA-AS-3778-01A	0	0.117808	male	35	1	1	NX	M0
TCGA-B0-4814-01A	1	0.460274	male	58	4	4	N0	M1
TCGA-B0-4710-01A	0	4.80822	female	75	3	3	N0	M0
TCGA-A3-3376-01A	1	4.64658	male	51	1	1	N0	M0
TCGA-BP-5170-01A	0	6.60822	male	55	1	1	NX	M0
TCGA-EU-5905-01A	0	0.326027	female	67	1	1	NX	M0
TCGA-CJ-4916-01A	0	3.76164	female	69	3	3	NX	M0
TCGA-BP-4173-01A	0	5.1863	male	47	2	2	N0	M0
TCGA-B2-4098-01A	1	0.139726	female	72	1	1	NX	M0
TCGA-AK-3456-01A	0	3.13151	male	48	2	2	N0	M0
TCGA-BP-4787-01A	1	1.31507	female	59	4	3	N0	M1
TCGA-CJ-5682-01A	0	10.2356	male	60	4	3	NX	M1
TCGA-BP-5181-01A	0	4.09589	female	58	1	1	NX	M0
TCGA-CW-6090-01A	0	6.99178	male	68	1	1	NX	M0
TCGA-B0-5712-01A	0	7.45753	female	68	4	2	N0	M1
TCGA-B8-A54E-01A	0	2.49041	female	62	1	1	NX	MX
TCGA-BP-5009-01A	1	2.99178	male	52	1	1	NX	M0
TCGA-CJ-5681-01A	1	1.51233	female	44	4	3	NX	M1
TCGA-BP-5000-01A	0	1.54247	male	40	1	1	NX	M0
TCGA-G6-A8L6-01A	1	0.857534	male	55	4	2	NX	MX
TCGA-BP-4771-01A	1	0.443836	male	62	4	3	N0	M1
TCGA-3Z-A93Z-01A	0	1.05479	male	69	1	1	N0	M0
TCGA-A3-3373-01A	0	4.4411	female	54	1	1	N0	M0
TCGA-CW-5581-01A	0	7.66849	male	44	1	1	NX	M0
TCGA-BP-5182-01A	0	3.19178	male	56	1	1	N0	M0
TCGA-CJ-4900-01A	1	4.69589	female	69	4	4	N1	M1
TCGA-B0-5691-01A	0	9.4	female	66	1	1	N0	M0
TCGA-CJ-4636-01A	0	5.27123	male	51	3	3	N0	M0
TCGA-A3-3326-01A	0	3.11507	male	47	1	1	NX	M0
TCGA-B0-5706-01A	0	8.78082	male	45	2	2	N0	M0
TCGA-CJ-4882-01A	0	5.1589	male	57	3	3	NX	M0
TCGA-BP-4165-01A	0	8.32055	female	64	1	1	N0	M0
TCGA-BP-4759-01A	0	6.49863	male	50	1	1	NX	M0
TCGA-BP-5177-01A	0	0.80274	female	46	1	1	NX	M0
TCGA-B0-5701-01A	0	6.74247	male	65	3	3	N0	M0
TCGA-BP-4341-01A	1	4.35342	male	67	3	3	NX	M0
TCGA-B8-4154-01A	0	3.78082	female	73	1	1	N0	M0
TCGA-CJ-4874-01A	0	6.25479	female	73	1	1	N0	M0
TCGA-A3-3380-01A	0	1.55342	male	54	1	1	N0	M0
TCGA-B8-5553-01A	0	1.19178	female	67	1	1	N0	M0
TCGA-B0-5711-01A	0	10.9288	male	50	3	3	NX	M0
TCGA-BP-4782-01A	0	0.969863	female	55	1	1	NX	M0
TCGA-BP-4160-01A	0	7.89315	male	67	3	3	N0	M0
TCGA-BP-4345-01A	0	4.15342	male	62	3	3	N0	M0
TCGA-CZ-4853-01A	0	2.12055	male	82	1	1	NX	M0
TCGA-CJ-4902-01A	0	4.16438	male	61	3	3	NX	M0
TCGA-B0-5113-01A	0	3.21918	female	69	3	3	N0	M0
TCGA-B0-4816-01A	1	3.75616	male	49	2	2	N0	M0
TCGA-BP-5004-01A	0	3.08493	male	53	1	1	NX	M0
TCGA-CJ-6027-01A	1	9.90411	male	77	1	1	NX	M0
TCGA-B0-4824-01A	1	4.53973	female	49	1	1	N0	M0
TCGA-A3-3329-01A	0	4.44932	male	75	1	1	N0	M0
TCGA-A3-3372-01A	0	2.0137	male	64	3	3	NX	M0
TCGA-A3-3319-01A	0	3.09589	male	70	1	1	NX	M0
TCGA-A3-3365-01A	0	2.39178	male	46	1	1	NX	M0
TCGA-B0-4697-01A	1	1.58356	female	46	4	3	NX	M1
TCGA-CZ-5989-01A	0	5.21918	male	60	2	2	N0	M0
TCGA-B0-4842-01A	1	4.72329	female	73	3	3	N0	M0
TCGA-BP-5175-01A	0	2.55342	male	60	1	1	NX	M0
TCGA-CJ-4918-01A	1	0.254795	male	64	4	3	N0	M1
TCGA-B0-5694-01A	1	1.31507	male	71	3	3	N0	M0
TCGA-AK-3434-01A	0	5.71781	male	72	1	1	NX	M0
TCGA-CJ-4923-01A	1	1.56712	female	63	4	3	NX	M1
TCGA-BP-4158-01A	0	9.25205	male	69	1	1	N0	M0
TCGA-CJ-4868-01A	1	1.76986	male	42	4	3	N0	M1
TCGA-BP-4976-01A	0	4.47123	male	77	1	1	NX	M0
TCGA-B0-5696-01A	0	7.14795	male	69	3	3	N0	M0
TCGA-B0-5088-01A	1	1.54247	male	53	1	1	N0	M0
TCGA-CW-5585-01A	0	7.14795	male	51	4	3	N0	M1
TCGA-B2-3923-01A	0	2.71781	male	59	2	2	NX	M0
TCGA-CJ-5686-01A	0	5.58356	female	59	1	1	NX	M0
TCGA-A3-3311-01A	1	3.26301	male	57	1	1	NX	M0
TCGA-AK-3450-01A	0	4.87397	female	85	1	1	N0	M0
TCGA-AK-3465-01A	0	1.01096	female	71	1	1	NX	M0
TCGA-B0-4843-01A	1	0.876712	male	57	3	3	N0	M0
TCGA-CW-5584-01A	1	0.449315	male	74	3	3	N1	M0
TCGA-B8-A54J-01A	0	1.44658	male	60	2	2	NX	MX
TCGA-CJ-4869-01A	0	6.99726	male	49	3	2	N1	M0
TCGA-CJ-4908-01A	0	4.19452	male	38	1	1	NX	M0
TCGA-CW-6093-01A	0	8.61918	male	73	1	1	NX	M0
TCGA-CJ-5679-01A	1	1.86027	male	73	3	3	NX	M0
TCGA-CW-6088-01A	0	8.8274	male	60	1	1	N0	M0
TCGA-B0-4839-01A	1	4.49041	female	80	1	1	N0	M0
TCGA-B2-3924-01A	0	2.99178	male	73	1	1	NX	M0
TCGA-B0-5075-01A	1	1.74521	female	77	3	3	N0	M0
TCGA-BP-4758-01A	0	6.04932	male	40	1	1	NX	M0
TCGA-CZ-4865-01A	1	0.454795	female	70	1	1	NX	M0
TCGA-CZ-5456-01A	0	6.63562	male	57	2	2	N0	M0
TCGA-BP-4331-01A	1	6.72329	male	52	1	1	N0	M0
TCGA-B0-4844-01A	1	0.857534	male	60	4	3	NX	M1
TCGA-A3-3324-01A	0	3.24932	male	51	1	1	NX	M0
TCGA-A3-A6NL-01A	0	1.88767	female	49	1	1	NX	MX
TCGA-CJ-4884-01A	0	4.81918	female	72	3	3	NX	M0
TCGA-CZ-5985-01A	0	5.47123	male	58	2	2	N0	M0
TCGA-BP-4338-01A	0	7.83288	male	43	1	1	N0	M0
TCGA-BP-5201-01A	0	2.60548	male	63	4	3	N0	M1
TCGA-BP-4346-01A	1	4.09041	male	57	3	3	N0	M0
TCGA-A3-A8OV-01A	0	0.931507	male	75	1	1	NX	MX
TCGA-A3-A6NI-01A	0	2.78904	male	47	1	1	NX	MX
TCGA-CJ-6028-01A	1	4.45205	male	58	4	3	NX	M1
TCGA-BP-4972-01A	0	4.11507	female	43	3	3	NX	M0
TCGA-BP-5184-01A	0	3.10411	male	54	1	1	NX	M0
TCGA-BP-4807-01A	0	0.578082	male	42	1	1	NX	M0
TCGA-CJ-4639-01A	0	8.84658	female	49	2	2	N0	M0
TCGA-AK-3455-01A	1	1.87123	female	71	3	3	NX	M0
TCGA-BP-4795-01A	0	1.69863	female	74	1	1	N0	M0
TCGA-BP-5186-01A	0	1.89863	female	50	1	1	N0	M0
TCGA-B0-4696-01A	1	2.3726	male	58	3	3	N0	M0
TCGA-B0-4827-01A	1	2.42466	female	77	3	3	N0	M0
TCGA-BP-4968-01A	0	4.78356	male	40	1	1	N0	M0
TCGA-B8-4148-01A	0	4.16438	female	63	1	1	N0	M0
TCGA-AK-3425-01A	0	9.1589	male	68	1	1	N0	M0
TCGA-A3-3352-01A	1	1.53699	male	74	3	3	N0	M0
TCGA-AK-3454-01A	0	2.39452	male	84	1	1	NX	M0
TCGA-CZ-4866-01A	0	8.95068	female	79	1	1	NX	M0
TCGA-BP-4761-01A	0	0.49863	male	57	3	3	N1	M0
TCGA-CZ-5465-01A	1	7.02466	female	76	3	3	NX	M0
TCGA-B0-4818-01A	1	1.39726	female	68	2	2	NX	M0
TCGA-B0-4690-01A	1	0.117808	male	65	4	4	N0	M1
TCGA-A3-3367-01A	0	6.21918	male	72	1	1	N0	M0
TCGA-B0-5121-01A	0	4.06849	male	56	1	1	N0	M0
TCGA-CZ-5469-01A	1	2.59178	male	41	2	2	N0	M0
TCGA-B0-4698-01A	1	0.115068	male	75	4	4	NX	M0
TCGA-CZ-5459-01A	0	4.61096	male	63	3	3	NX	M0
TCGA-BP-5194-01A	0	1.11781	male	39	1	1	NX	M0
TCGA-CJ-5683-01A	0	5.17534	male	78	1	1	NX	M0
TCGA-BP-4326-01A	1	4.45205	female	53	1	1	N0	M0
TCGA-BP-4343-01A	1	5.23836	male	64	3	3	N0	M0
TCGA-BP-4174-01A	0	5.14795	male	49	2	2	N0	M0
TCGA-B8-A54I-01A	0	0.410959	male	48	1	1	NX	MX
TCGA-B8-4621-01A	0	2.1589	male	63	1	1	N0	M0
TCGA-CW-5588-01A	0	5.52603	female	78	1	1	NX	M0
TCGA-BP-4777-01A	0	4.74247	male	46	1	1	NX	M0
TCGA-CW-6097-01A	1	1.56438	male	32	3	3	NX	M0
TCGA-B0-4701-01A	1	0.652055	female	66	4	3	N0	M1
TCGA-CJ-4640-01A	0	9.53425	male	49	3	3	N0	M0
TCGA-G6-A8L8-01A	1	2.98904	female	62	1	1	NX	MX
TCGA-BP-4998-01A	0	2.55342	male	49	1	1	NX	M0
TCGA-B2-5639-01A	1	2.74795	male	46	4	3	NX	M1
TCGA-B0-4852-01A	1	3.07123	female	78	2	2	N0	M0
TCGA-CW-5587-01A	0	6.09863	female	62	3	3	N0	M0
TCGA-B4-5832-01A	0	0.424658	male	65	3	3	N0	M0
TCGA-CJ-5680-01A	1	2.10411	female	65	4	3	NX	M1
TCGA-BP-4993-01A	0	0.484932	male	58	1	1	NX	M0
TCGA-BP-4994-01A	0	3.58356	male	54	1	1	NX	M0
TCGA-CJ-4637-01A	1	6.10137	female	52	4	2	NX	M1
TCGA-BP-5168-01A	1	4.00822	male	75	1	1	NX	M0
TCGA-B8-5165-01A	0	2.01918	male	43	1	1	N0	M0
TCGA-CW-5583-01A	0	6.81918	female	51	1	1	NX	M0
TCGA-B0-5095-01A	1	0.671233	male	81	3	3	N0	M0
TCGA-MM-A564-01A	0	1.66301	male	68	2	2	NX	MX
TCGA-B0-5083-01A	1	2.86301	male	63	1	1	N0	M0
TCGA-B0-5085-01A	1	2.10959	female	76	3	3	N0	M0
TCGA-B0-5690-01A	0	9.29315	female	53	1	1	NX	M0
TCGA-CZ-5464-01A	0	5.83014	male	69	4	3	NX	M1
TCGA-CZ-5455-01A	1	1.53699	male	63	4	3	NX	M1
TCGA-A3-3378-01A	0	1.72603	male	60	1	1	N0	M0
TCGA-A3-3307-01A	0	3.93425	male	66	3	3	N0	M0
TCGA-CJ-4878-01A	0	5.98904	female	71	3	3	NX	M0
TCGA-CZ-4864-01A	1	7.75342	male	86	2	2	N0	M0
TCGA-CZ-5468-01A	1	0.161644	male	84	4	3	NX	M1
TCGA-BP-4170-01A	1	6.41918	female	72	1	1	N0	M0
TCGA-EU-5907-01A	0	0.347945	male	81	3	3	NX	M0
TCGA-CJ-5676-01A	0	11.1425	male	47	3	3	NX	M0
TCGA-BP-5189-01A	1	2.25205	male	60	1	1	NX	M0
TCGA-BP-5169-01A	0	0.528767	male	70	1	1	N0	M0
TCGA-BP-4340-01A	1	1.53973	female	70	1	1	N0	M0
TCGA-A3-3322-01A	0	4.04932	male	51	1	1	NX	M0
TCGA-A3-3347-01A	1	4.41096	female	76	3	1	N1	M0
TCGA-B0-5098-01A	1	4.33973	female	53	1	1	NX	M0
TCGA-B0-4694-01A	1	0.290411	male	72	3	3	NX	M0
TCGA-A3-3316-01A	0	4.09041	male	57	2	2	NX	M0
TCGA-BP-4960-01A	0	5.95068	male	46	2	2	N0	M0
TCGA-GK-A6C7-01A	0	0.167123	female	76	1	1	NX	MX
TCGA-A3-3374-01A	0	3.6	female	51	1	1	N0	M0
TCGA-B0-4823-01A	1	1.24384	male	88	1	1	N0	M0
TCGA-A3-3313-01A	1	2.0137	male	59	1	1	N0	M0
TCGA-G6-A8L7-01A	0	5.84384	female	81	1	1	N0	MX
TCGA-B2-4099-01A	0	2.66301	male	83	1	1	NX	M0
TCGA-B0-5108-01A	0	4.88219	male	54	3	3	N0	M0
TCGA-CZ-4861-01A	1	1.22192	male	63	2	2	NX	M0
TCGA-B0-4706-01A	1	0.178082	male	61	3	3	NX	M0
TCGA-B0-4819-01A	1	0.50137	female	60	4	3	NX	M1
TCGA-A3-3385-01A	0	5.46027	female	46	1	1	N0	M0
TCGA-DV-5566-01A	0	3.83014	female	67	1	1	NX	M0
TCGA-B0-4707-01A	1	1.64384	male	63	3	3	NX	M0
TCGA-B0-5703-01A	0	6.15342	male	73	1	1	N0	M0
TCGA-B8-A54F-01A	0	1.42192	female	49	1	1	NX	MX
TCGA-CZ-5453-01A	1	6.6274	male	67	2	2	NX	M0
TCGA-B4-5378-01A	0	0.479452	male	62	1	1	N0	M0
TCGA-CW-5589-01A	0	6.51507	male	52	1	1	NX	M0
TCGA-B2-5635-01A	0	2.06849	male	74	1	1	NX	M0
TCGA-B0-4810-01A	1	1.30959	male	47	3	3	N1	M0
TCGA-CJ-6033-01A	1	0.613699	female	54	4	3	N0	M1
TCGA-CZ-5466-01A	0	1.87671	male	67	3	3	NX	M0
TCGA-B0-4811-01A	1	3.88219	male	48	3	3	N0	M0
TCGA-A3-3320-01A	0	4.13151	female	52	1	1	NX	M0
TCGA-CJ-4873-01A	0	6.18904	female	85	3	3	N0	M0
TCGA-B0-5700-01A	0	4.90411	male	77	1	1	N0	M0
TCGA-B4-5836-01A	0	0.386301	female	61	1	1	N0	M0
TCGA-B8-5550-01A	0	4.04384	male	71	3	3	N0	M0
TCGA-AK-3461-01A	0	6.07397	male	72	1	1	NX	M0
TCGA-CJ-4638-01A	1	1.18082	female	46	4	3	N1	M1
TCGA-A3-3349-01A	0	3.79452	female	34	1	1	N0	M0
TCGA-B0-4848-01A	1	2.41918	male	54	3	3	NX	M0
TCGA-DV-5575-01A	0	4.73699	female	52	1	1	NX	M0
TCGA-BP-4967-01A	0	0.561644	male	76	3	3	N0	M0
TCGA-DV-5568-01A	0	1.0137	male	26	1	1	NX	M0
TCGA-AK-3444-01A	0	4.03014	female	80	1	1	NX	M0
TCGA-B0-4828-01A	1	0.841096	male	79	4	2	NX	M1
TCGA-CJ-4881-01A	0	5.51781	male	41	3	3	NX	M0
TCGA-BP-5174-01A	0	6.18356	female	45	1	1	NX	M0
TCGA-CZ-5461-01A	1	0.90411	male	52	4	1	NX	M1
TCGA-B0-4712-01A	1	3.66301	male	76	4	3	NX	M1
TCGA-CJ-4907-01A	0	4.10685	male	58	3	3	NX	M0
TCGA-B0-5707-01A	0	10.2575	female	39	1	1	N0	M0
TCGA-BP-4962-01A	0	4.89041	male	58	2	2	NX	M0
TCGA-BP-4804-01A	0	3.99726	male	59	1	1	NX	M0
TCGA-BP-4987-01A	0	3.07945	female	41	1	1	NX	M0
TCGA-BP-5008-01A	0	2.93425	male	46	1	1	NX	M0
TCGA-AK-3445-01A	0	6.55342	male	69	3	3	NX	M0
TCGA-MW-A4EC-01A	0	1.36438	female	72	1	1	NX	MX
TCGA-B0-5102-01A	1	7.5726	female	74	1	1	NX	M0
TCGA-BP-4985-01A	1	2.60822	male	72	3	3	N0	M0
TCGA-AK-3436-01A	0	9.12603	male	40	4	2	N0	M1
TCGA-BP-4775-01A	0	5.04932	female	55	1	1	NX	M0
TCGA-B0-5699-01A	0	10.5233	male	53	1	1	N0	M0
TCGA-B0-5693-01A	0	11.1616	female	47	1	1	NX	M0
TCGA-6D-AA2E-01A	0	0.991781	female	68	1	1	NX	MX
TCGA-BP-5180-01A	0	6.2	male	53	1	1	NX	M0
TCGA-BP-5195-01A	0	2.05205	male	75	1	1	NX	M0
TCGA-BP-4989-01A	0	0.323288	male	58	3	3	N0	M0
TCGA-B0-5402-01A	0	3.53425	male	64	4	4	NX	M0
TCGA-B0-5697-01A	0	7.20548	male	50	1	1	N0	M0
TCGA-AK-3447-01A	0	3.33425	male	83	2	2	NX	M0
TCGA-CJ-4876-01A	0	5.35616	male	57	2	2	N0	M0
TCGA-B0-4693-01A	1	0.210959	female	72	3	3	N0	M0
TCGA-BP-4981-01A	1	3.00548	female	75	3	3	NX	M0
TCGA-BP-4354-01A	1	2.83288	male	40	4	4	N1	M1
TCGA-CZ-5457-01A	0	7.54521	male	62	3	3	NX	M0
TCGA-CZ-4858-01A	1	5.76712	male	39	2	2	NX	M0
TCGA-A3-3359-01A	0	6.86027	female	82	1	1	N0	M0
TCGA-A3-3323-01A	0	3.03014	male	53	1	1	NX	M0
TCGA-BP-4335-01A	1	1.30137	female	65	4	3	N0	M1
TCGA-CJ-4888-01A	1	4.29315	male	59	4	3	NX	M1
TCGA-B8-4620-01A	0	2.12877	female	70	3	3	N0	M0
TCGA-B0-5110-01A	0	5.50411	female	71	1	1	N0	M0
TCGA-AS-3777-01A	0	3.39178	male	63	1	1	NX	M0
TCGA-A3-3351-01A	0	2.49315	male	42	2	2	N0	M0
TCGA-B0-5080-01A	1	0.936986	male	63	4	3	N0	M1
TCGA-AK-3451-01A	0	7.85753	male	48	2	2	N0	M0
TCGA-BP-4330-01A	0	5.1726	female	60	3	3	N0	M0
TCGA-B0-5104-01A	1	7.53973	female	90	1	1	N0	M0
TCGA-B0-5119-01A	0	4.25205	female	61	1	1	N0	M0
TCGA-B0-5695-01A	0	5.89041	female	61	1	1	N0	M0
TCGA-B2-A4SR-01A	0	1.38904	male	61	2	2	NX	M0
TCGA-BP-5190-01A	0	2.76986	male	61	1	1	NX	M0
TCGA-BP-5191-01A	0	2.64932	male	79	3	3	N0	M0
TCGA-BP-5006-01A	0	2.30137	male	61	1	1	N0	M0
TCGA-BP-4776-01A	0	1.12603	male	52	1	1	NX	M0
TCGA-CZ-5467-01A	1	0.2	female	86	3	3	N0	M0
TCGA-B0-5116-01A	0	3.49041	male	52	3	3	N0	M0
TCGA-CW-6087-01A	1	0.112329	male	61	4	3	N1	M1
TCGA-B0-4699-01A	1	0.30137	male	74	4	4	N0	M1
TCGA-B0-5099-01A	1	1.32877	female	88	3	3	NX	M0
TCGA-BP-5185-01A	0	3.10137	male	56	1	1	NX	M0
TCGA-B2-4101-01A	0	1.77534	male	52	2	2	NX	M0
TCGA-BP-4977-01A	0	1.24384	male	57	1	1	NX	M0
TCGA-CJ-4871-01A	0	6.63836	male	63	4	3	NX	M1
TCGA-CZ-4859-01A	0	4.89589	female	59	1	1	N0	M0
TCGA-BP-4769-01A	0	5.13973	male	63	1	1	NX	M0
TCGA-A3-3343-01A	0	2.58904	male	79	2	2	N0	M0
TCGA-B0-5092-01A	1	1.25753	female	53	4	1	N0	M1
TCGA-CZ-5462-01A	1	0.852055	male	83	4	1	NX	M1
TCGA-B0-5698-01A	0	9.94795	male	77	1	1	N0	M0
TCGA-B8-5162-01A	0	0.0986301	male	62	2	2	NX	M0
TCGA-B2-5636-01A	0	2.51781	male	79	1	1	NX	M0
TCGA-CZ-5984-01A	0	5.66301	male	51	1	1	N0	M0
TCGA-BP-5200-01A	0	2.91233	male	44	2	2	NX	M0
TCGA-B8-A54G-01A	0	0.145205	male	50	1	1	NX	MX
TCGA-BP-4334-01A	1	1.76712	male	56	3	3	N0	M0
TCGA-CZ-5988-01A	0	1.89863	male	38	1	1	N0	M0
TCGA-BP-4353-01A	1	1.0274	male	61	1	1	N0	M0
TCGA-BP-4163-01A	0	7.77808	female	60	3	3	N0	M0
TCGA-AK-3453-01A	0	6.93425	female	58	2	2	NX	M0
TCGA-AK-3433-01A	0	9.33973	female	48	2	2	N0	M0
TCGA-DV-5569-01A	0	0.972603	female	29	1	1	NX	M0
TCGA-DV-A4VZ-01A	0	1	male	53	1	1	NX	MX
TCGA-B0-4815-01A	1	4.35068	male	65	3	3	NX	M0
TCGA-BP-4176-01A	0	5.35616	male	64	1	1	NX	M0
TCGA-BP-4790-01A	1	3.04384	male	76	1	1	NX	M0
TCGA-CJ-4912-01A	0	4.53973	male	61	2	2	NX	M0
TCGA-BP-4351-01A	0	2.65753	female	51	3	3	N0	M0
TCGA-BP-4347-01A	0	3.74521	male	74	3	3	NX	M0
TCGA-MM-A84U-01A	0	1.91781	female	58	1	1	NX	MX
TCGA-BP-4992-01A	0	1.3726	male	66	1	1	NX	M0
TCGA-B2-5641-01A	0	1.79726	male	79	1	1	N0	M0
TCGA-B8-5159-01A	0	1.97808	female	61	1	1	N0	M0
TCGA-DV-5567-01A	0	5.49041	female	40	1	1	NX	M0
TCGA-CJ-4895-01A	1	3.28767	male	62	4	3	NX	M1
TCGA-B8-4151-01A	0	3.5589	female	51	3	3	N0	M0
TCGA-B4-5834-01A	0	0.10411	male	59	1	1	N0	M0
TCGA-CZ-4862-01A	0	8.96164	male	46	1	1	NX	M0
TCGA-BP-4164-01A	1	2.71781	female	51	3	3	NX	M0
TCGA-B8-4622-01A	0	4.17808	male	57	4	3	N0	M1
TCGA-BP-4177-01A	0	4.57534	male	65	1	1	NX	M0
TCGA-BP-4770-01A	1	0.90137	female	73	4	4	N0	M0
TCGA-CZ-5458-01A	0	7.6411	male	43	3	3	NX	M0
TCGA-CJ-4887-01A	1	2.55342	male	48	4	3	NX	M1
TCGA-BP-4974-01A	1	0.578082	male	58	4	3	N0	M1
TCGA-BP-5001-01A	0	3.22466	female	43	1	1	NX	M0
TCGA-B4-5377-01A	0	1	female	68	4	3	N0	M1
TCGA-BP-4973-01A	0	3.79178	male	47	3	3	NX	M0
TCGA-CJ-5677-01A	1	2.14247	female	54	4	3	NX	M1
TCGA-B0-4833-01A	1	6.53699	female	82	1	1	N0	M0
TCGA-BP-4332-01A	0	3.10411	male	36	3	3	N0	M0
TCGA-CJ-6031-01A	0	5.22192	male	54	1	1	NX	M0
TCGA-CZ-5452-01A	0	4.90137	male	69	2	2	N0	M0
TCGA-CW-5591-01A	0	6.22192	male	56	4	3	N0	M1
TCGA-B0-4700-01A	1	5.42466	male	60	4	4	NX	M1
TCGA-BP-5187-01A	0	1.11233	male	54	1	1	NX	M0
TCGA-BP-4355-01A	1	2.61096	female	59	3	3	NX	M0
TCGA-CJ-5672-01A	1	6	male	84	1	1	NX	M0
TCGA-DV-5565-01A	0	3.6411	male	59	1	1	NX	M0
TCGA-DV-A4VX-01A	1	4.45479	male	59	4	3	N0	MX
TCGA-BP-4325-01A	0	8.12055	female	64	1	1	N0	M0
TCGA-CJ-6032-01A	0	9.96986	female	63	2	2	NX	M0
TCGA-B0-5709-01A	0	10.8877	female	62	3	3	NX	M0
TCGA-CJ-4897-01A	0	9.15342	female	79	3	3	NX	M0
TCGA-B0-5096-01A	1	0.186301	female	72	3	3	N1	M0
TCGA-BP-5199-01A	0	3.71233	male	58	2	2	N0	M0
TCGA-BP-4161-01A	0	7.52329	male	74	1	1	NX	M0
TCGA-AK-3443-01A	0	3.89863	male	45	2	2	N0	M0
TCGA-DV-5573-01A	0	3.09589	male	41	1	1	NX	M0
TCGA-BP-4797-01A	0	3.03288	male	34	3	3	N0	M0
TCGA-CZ-4857-01A	1	3.92329	male	56	4	3	N0	M1
TCGA-BP-4763-01A	1	3.47945	female	79	1	1	NX	M0
TCGA-CJ-4893-01A	0	2.05479	female	76	1	1	NX	M0
TCGA-BP-4965-01A	0	5.12603	male	46	1	1	NX	M0
TCGA-CJ-5689-01A	1	4.43836	male	90	1	1	NX	M0
TCGA-B0-5084-01A	1	0.608219	male	33	4	3	N1	M1
TCGA-A3-3382-01A	0	1.5726	male	69	1	1	NX	M0
TCGA-B0-4945-01A	1	5.87671	female	75	1	1	N0	M0
TCGA-CZ-5987-01A	1	1.21918	male	60	4	3	NX	M1
TCGA-DV-5574-01A	0	5.52329	male	37	1	1	NX	M0
TCGA-CZ-5454-01A	1	1.97808	male	63	4	2	N0	M1
TCGA-BP-4159-01A	1	7.12603	male	70	1	1	N0	M0
TCGA-CJ-4904-01A	0	9.04658	female	60	4	3	N0	M1
TCGA-B8-5158-01A	0	3.33699	male	56	3	3	N1	M0
TCGA-B0-4838-01A	1	2.28493	female	69	1	1	N0	M0
TCGA-B0-5399-01A	0	3.86575	male	46	1	1	N0	M0
TCGA-BP-4970-01A	0	1.1863	male	44	3	1	N1	M0
TCGA-A3-3335-01A	0	5.16712	male	41	2	2	N0	M0
TCGA-BP-4342-01A	1	6.18082	male	79	2	2	N0	M0
TCGA-CJ-4886-01A	0	5.34795	female	42	1	1	NX	M0
TCGA-BP-4963-01A	0	5.02466	male	63	1	1	NX	M0
TCGA-B0-5710-01A	0	6.65753	male	57	1	1	N0	M0
TCGA-B2-4102-01A	0	2.60822	male	61	1	1	NX	M0
TCGA-A3-3362-01A	0	4.27123	female	60	1	1	N0	M0
TCGA-B0-5109-01A	1	1.60822	male	69	3	3	N1	M0
TCGA-B0-4817-01A	1	2.79178	male	81	3	3	N0	M0
TCGA-CJ-5675-01A	0	10.7836	male	70	2	2	NX	M0
TCGA-CJ-4635-01A	0	3.87945	male	48	1	1	NX	M0
TCGA-BP-5173-01A	1	0.169863	male	75	1	1	NX	M0
TCGA-B0-5713-01A	0	7.62192	female	75	3	3	N0	M0
TCGA-BP-4986-01A	0	2.15068	male	75	1	1	N0	M0
TCGA-B0-5120-01A	0	3.20274	female	72	1	1	N0	M0
TCGA-B8-5163-01A	0	2.25205	female	63	3	3	N0	M0
TCGA-CJ-4894-01A	1	2.30411	male	58	3	3	N0	M0
TCGA-CJ-4891-01A	1	2.24384	female	57	3	3	N0	M0
TCGA-CJ-4641-01A	1	4.55068	female	55	4	3	NX	M1
TCGA-T7-A92I-01A	0	0.975342	female	47	1	1	NX	MX
TCGA-AK-3458-01A	0	3.2	male	48	1	1	NX	M0
TCGA-B0-4703-01A	1	0.49863	male	51	4	3	N0	M1
TCGA-B0-5106-01A	1	4.37808	male	64	1	1	N0	M0
TCGA-B0-4846-01A	1	3.28767	male	52	4	3	N0	M1
TCGA-CJ-4643-01A	0	4.91233	female	67	2	2	N0	M0
TCGA-BP-5007-01A	0	3.12329	male	45	2	2	N0	M0
TCGA-CJ-4901-01A	0	3.9726	male	47	3	3	NX	M0
TCGA-BP-4349-01A	0	1.01918	female	68	1	1	NX	M0
TCGA-BP-4982-01A	0	2.77808	male	42	1	1	NX	M0

## Sheet: E-MTAB-1980
Barcode	Gender	Age	Stage_at_diagnosis	Stage	sarcomatioid_component	metastases_during_the_observation_period	fustat	futime	VHL_mutaion_(codon)	VHL_mutation_(AA)	exome_target	gene_expression_profile	methylation_array	RNA_Seq	whole_genome	HIF_IHC	germline_control		Tumor_grade
ccRCC-1	F	58	T1N0M0	1	-	lung	0	9.25	c.224_225delTC	p.F76fs	SureSelect 50M	ccB	+	+	-	+	normal kidney tissue		3
ccRCC-2	M	71	T1N0M1	4	-	bone	1	6.08333			SureSelect 50M	ccA	+	+	-	+	normal kidney tissue		3
ccRCC-3	M	71	T3N1M0	3	-	bone	1	0.666667	c.433_442delCAGCCTATTT	p.Q145fs	SureSelect 50M	ccA	+	+	-	+	normal kidney tissue		2
ccRCC-4	M	82	T1N0M0	1	-	lung, aderenal, brain	1	0.75			SureSelect 50M	ccA	+	+	-	+	normal kidney tissue		3
ccRCC-5	M	77	T1N0M0	1	-	local recurrence	0	8.16667	c.234T>A	p.N78K	SureSelect 38M	ccA	+	+	-	+	normal kidney tissue		2
ccRCC-6	M	75	T1N0M0	1	-	-	0	7.83333	c.266T>C	p.L89P	SureSelect 50M	ccA	+	+	-	+	normal kidney tissue		2
ccRCC-7	F	87	T2N0M0	2	-	-	0	0.916667	c.322_323insGCATCCACAGCTACCGAG	p.R108_I109insIHSYRG	SureSelect 50M	ccA	+	+	-	+	normal kidney tissue		4
ccRCC-8	M	73	T1N0M0	1	-	-	0	6.66667			SureSelect 50M	ccA	+	+	-	+	normal kidney tissue		1
ccRCC-9	M	75	T2N1M1	4	present	lung, bone, pleura	1	1	c.464-25_465delGAGGATTTGGTTTTTGCCCTTCCAGTG	p.V155fs	SureSelect 50M	ccB	+	+	-	+	normal kidney tissue		4
ccRCC-10	M	76	T3N2M1	4	present	lung, lymph node, bone	1	0.25	c341_342insT	p.H115fs	SureSelect 50M	ccB	+	+	-	+	normal kidney tissue		4
ccRCC-11	M	76	T1N0M0	1	-	-	0	6.58333	c.343C>T	p.H115Y	SureSelect 50M	ccA	+	+	-	+	normal kidney tissue		2
ccRCC-12	M	80	T1N0M0	1	-	-	0	2.5	c.239G>A	p.S80N	SureSelect 50M	ccA	+	+	-	+	normal kidney tissue		2
ccRCC-13	F	44	T3N2M0	4	-	lung	1	1.5	c.T266C	p.L89P	SureSelect 50M	ccB	+	+	-	+	normal kidney tissue		3
ccRCC-14	M	58	T3N0M0	3	-	lung	0	6.33333	c.470C>T	p.T157I	SureSelect 50M	ccB	+	+	-	+	normal kidney tissue		2
ccRCC-15	F	65	T2N0M0	2	-	-	1	5.75	c.173delG	p.P59fs	SureSelect 50M	ccA	+	+	-	+	normal kidney tissue		2
ccRCC-16	M	48	T2N0M0	2	-	-	0	6.08333	c.G208T	p.E70X	SureSelect 50M	ccA	+	+	-	+	normal kidney tissue		1
ccRCC-17	F	54	T1N0M0	1	-	-	0	6.16667			SureSelect 50M	ccA	+	+	-	+	normal kidney tissue		2
ccRCC-18	F	56	T1N0M0	1	-	-	0	5.91667	c.233A>G	p.N78S	SureSelect 50M	ccA	+	+	+	+	normal kidney tissue		1
ccRCC-20	F	56	T3N0M1	4	-	ovary, lung	0	2.58333	c.464-3_-2insA	p.V155splice	SureSelect 50M	ccA	+	+	-	+	normal kidney tissue		2
ccRCC-21	M	70	T1N0M0	1	-	-	0	3			SureSelect 38M	ccA	+	+	-	+	normal kidney tissue		1
ccRCC-22	M	64	T3N0M0	3	-	bone	1	0.916667	c.264G>T	p.W88C	SureSelect 50M	ccB	+	+	-	+	normal kidney tissue		3
ccRCC-23	M	72	T1N0M0	1	-	-	0	3.25			SureSelect 50M	ccB	+	+	-	+	normal kidney tissue		2
ccRCC-24	M	91	T3N0M0	3	-	-	1	2.08333	c.208-210delGAGinsA	p.E70fs	SureSelect 50M	ccB	+	+	-	+	normal kidney tissue		2
ccRCC-25	M	65	T1N0M0	1	-	-	0	3.75			SureSelect 50M	ccA	+	+	-	+	normal kidney tissue		2
ccRCC-26	M	51	T1N0M0	1	-	-	0	5	c.512_513delinsC	p.K171fs	SureSelect 50M	ccB	+	+	-	+	normal kidney tissue		2
ccRCC-27	M	56	T1N0M0	1	-	-	0	4.41667			SureSelect 50M	ccB	+	+	-	+	normal kidney tissue		1
ccRCC-28	M	59	T1N0M0	1	-	-	0	4.25	c.463+2_3TA>CC	p.V155splice	SureSelect 50M	ccA	+	+	-	+	normal kidney tissue		2
ccRCC-29	F	73	T1N0M0	1	-	-	0	4.75	c.401delA	p.E134fs	SureSelect 50M	ccA	+	+	-	+	normal kidney tissue		2
ccRCC-30	M	64	T2N0M0	2	present	lung, bone	1	1.16667	c.361_362GA>TT	p.D121F	SureSelect 50M	ccB	+	+	-	+	normal kidney tissue		3
ccRCC-31	M	75	T1N0M0	1	-	-	0	4.33333			SureSelect 50M	ccA	+	+	-	+	normal kidney tissue		2
ccRCC-32	M	55	T2N0M0	2	-	lung	1	3.66667			SureSelect 50M	ccB	+	+	-	+	normal kidney tissue		2
ccRCC-34	M	65	T3N0M1	4	-	lung	0	4.25	c.221T>A	p.V74D	SureSelect 50M	ccB	+	+	+	+	normal kidney tissue		2
ccRCC-35	M	67	T1N0M0	1	-	-	0	3.83333			SureSelect 50M	ccA	+	+	-	+	normal kidney tissue		1
ccRCC-36	M	59	T2N0M0	2	-	-	0	3.91667	c.217_218insC	p.Q73fs	SureSelect 50M	ccA	+	+	-	+	normal kidney tissue		2
ccRCC-37	F	73	T1N0M0	1	-	-	0	4.16667			SureSelect 50M	ccA	+	+	-	+	normal kidney tissue		1
ccRCC-38	M	60	T1N0M0	1	-	contralateral kidney	0	3.83333			SureSelect 50M	ccB	+	+	-	+	normal kidney tissue		2
ccRCC-40	M	65	T1N0M0	1	-	-	0	2.83333	c.341G>C	p.G114A	SureSelect 50M	ccA	+	+	-	+	normal kidney tissue		2
ccRCC-41	M	82	T3N0M0	3	present	bone	1	1.5			SureSelect 50M + TruSeq 62M	ccB	+	+	-	+	normal kidney tissue		4
ccRCC-42	M	73	T3N0M0	3	-	-	0	3.25			SureSelect 50M	ccB	+	+	-	+	normal kidney tissue		2
ccRCC-43	F	55	T1N0M0	1	-	-	0	2.91667			SureSelect 50M	ccA	+	+	-	+	normal kidney tissue		2
ccRCC-44	F	56	T1N0M0	1	-	-	0	2.91667			SureSelect 50M	ccA	+	+	-	+	normal kidney tissue		1
ccRCC-45	M	61	T1N0M0	1	-	-	0	2.83333			SureSelect 50M	ccB	+	+	-	+	normal kidney tissue		4
ccRCC-46	M	61	T1N0M0	1	-	-	0	2.75	c.388G>C	p.V130L	SureSelect 50M	ccB	+	+	-	+	normal kidney tissue		3
ccRCC-48	M	42	T1N0M0	1	-	-	0	2.75			SureSelect 50M	ccA	+	+	-	+	normal kidney tissue		2
ccRCC-49	M	64	T3N0M0	3	-	-	0	3.58333	c.569_577 delACCACCCAAinsT	p.D190fs	SureSelect 50M	ccA	+	+	-	+	normal kidney tissue		3
ccRCC-50	M	68	T3N0M0	3	-	-	0	2.5	c.391 A>T	p.N131Y	SureSelect 50M	ccB	+	+	-	+	normal kidney tissue		2
ccRCC-51	M	70	T3N0M0	3	-	-	0	3.91667	c.355 delT	p.F119fs	SureSelect 50M	ccA	+	+	+	+	normal kidney tissue		2
ccRCC-52	F	66	T3N0M1	4	-	pancreas	0	3.75	c.384_385 delTC	p.L129fs	SureSelect 50M	ccA	+	+	-	+	normal kidney tissue		3
ccRCC-53	M	69	T1N0M0	1	-	-	0	3.5			SureSelect 50M	ccA	+	+	-	+	normal kidney tissue		2
ccRCC-54	M	57	T1N0M0	1	-	-	0	3.33333			SureSelect 50M	ccA	+	+	-	+	normal kidney tissue		2
ccRCC-55	F	58	T3N0M0	3	-	bone	0	3.5	c.203 C>A	p.S68X	SureSelect 50M	ccB	+	+	+	+	normal kidney tissue		2
ccRCC-56	M	78	T1N0M0	1	-	-	0	5.41667	c.616_617insT	p.A207fs	SureSelect 50M	ccB	+	+	+	+	peripheral blood		2
ccRCC-58	M	62	T1N0M0	1	-	-	0	3.08333	c.194 C>T	p.S65L	SureSelect 50M	ccB	+	+	+	+	normal kidney tissue		1
ccRCC-59	M	56	T1N0M0	1	-	-	0	2.58333	c.440 delT	p.F148fs	SureSelect 50M	ccA	+	+	+	+	normal kidney tissue		2
ccRCC-60	F	78	T1N0M0	1	-	-	0	4.08333			SureSelect 50M	ccA	+	+	-	+	peripheral blood		1
ccRCC-61	M	56	T1N0M0	1	-	-	0	4.08333	c.533 T>C	p.L178P	SureSelect 50M	ccA	+	+	-	+	normal kidney tissue		2
ccRCC-62	M	78	T1N0M0	1	-	-	0	4.5	c.353 T>C	p.L118P	SureSelect 50M	ccA	+	+	-	+	normal kidney tissue		2
ccRCC-63	F	42	T1N0M0	1	-	-	0	4.75	c.G500A	p.R167Q	SureSelect 50M	ccA	+	-	-	+	normal kidney tissue		2
ccRCC-64	M	58	T3N0M0	3	-	-	0	6.75	c.472 C>G	p.L158V	SureSelect 50M	ccB	+	+	+	+	normal kidney tissue		3
ccRCC-65	M	63	T3N0M1	4	-	lung, bone, pleura	1	0.833333	c.452_453 insCA	p.L153fs	SureSelect 50M	ccB	+	+	-	+	normal kidney tissue		3
ccRCC-66	F	73	T3N0M1	4	-	lung	0	7	c.256 C>A	p.P86T	SureSelect 50M	ccA	+	+	+	+	normal kidney tissue		2
ccRCC-67	M	59	T1N0M0	1	-	lung	1	3.5	c.554_555 insGCTCTA	p.Y185X	SureSelect 50M	ccA	+	+	-	+	normal kidney tissue		3
ccRCC-68	M	69	T1N0M0	1	-	-	0	7.33333	c.345 C>A	p.H115Q	SureSelect 50M	ccA	+	+	-	+	normal kidney tissue		2
ccRCC-69	M	80	T1N0M0	1	-	lung	0	7.41667	c.224_226 delTCT	p.F76 del	SureSelect 50M	ccB	+	+	-	+	normal kidney tissue		3
ccRCC-70	M	70	T4N0M1	4	-	lung	1	1.5			SureSelect 50M	ccB	+	+	-	+	normal kidney tissue		3
ccRCC-71	M	72	T1N0M0	1	-	-	0	6	c.374 delAinsTT	p.H125fs	SureSelect 50M	ccA	+	+	-	+	normal kidney tissue		2
ccRCC-72	M	35	T1N0M0	1	-	-	0	7.66667	c.254 T>C	p.L85P	SureSelect 50M	ccA	+	+	-	+	normal kidney tissue		3
ccRCC-73	M	56	T1N0M0	1	-	-	0	7.33333	c.203_204 delCG	p.E70fs	SureSelect 50M	ccA	+	+	-	+	peripheral blood		2
ccRCC-75	M	58	T3N1M1	4	-	lung, pancreas	1	0.5	c.351 G>A	p.W117X	SureSelect 50M	ccB	+	+	-	+	normal kidney tissue		2
ccRCC-76	F	81	T3N0M1	4	-	lumg	1	2.66667			SureSelect 50M	ccA	+	+	-	+	normal kidney tissue		2
ccRCC-77	M	41	T1N0M0	1	-	-	0	5.16667	c.173_192 delGCGGCCGCGGCCCGTGCTGC	p.R58fs	SureSelect 50M	ccA	+	+	-	+	normal kidney tissue		2
ccRCC-78	F	70	T1N0M0	1	-	-	0	7.25	c.263 G>A	p.W88X	SureSelect 50M	ccA	+	+	-	+	normal kidney tissue		2
ccRCC-79	M	35	T1N0M0	1	-	-	0	7.41667			SureSelect 50M	ccB	+	+	-	+	normal kidney tissue		3
ccRCC-80	M	70	T2N0M0	2	-	lung	0	8.33333	c.510 delCinsAA	p.P172fs	SureSelect 50M + TruSeq 62M	ccA	+	+	-	+	normal kidney tissue		2
ccRCC-81	M	73	T3N2M0	4	-	lymph node	1	3.58333			SureSelect 50M	ccB	+	+	-	+	normal kidney tissue		3
ccRCC-82	M	53	T1N0M0	1	-	-	0	8.58333	c194 C>A	p.S65X	SureSelect 50M	ccA	+	+	-	+	normal kidney tissue		3
ccRCC-83	M	72	T1N0M0	1	-	-	0	0.833333	c361 G>T	p.D121Y	TruSeq 62M	ccA	+	+	-	+	normal kidney tissue		2
ccRCC-84	M	69	T1N0M0	1	-	-	0	5.58333			SureSelect 50M	ccB	+	+	-	+	normal kidney tissue		3
ccRCC-85	F	73	T1N0M0	1	-	lung	0	9.25	c.239G>A	p.S80N	SureSelect 50M	ccA	+	+	+	+	normal kidney tissue		3
ccRCC-86	F	74	T1N0M0	1	-	-	0	9.41667			SureSelect 50M	ccA	+	+	-	+	normal kidney tissue		3
ccRCC-87	M	40	T1N0M0	1	-	-	0	6.58333	c.471delT	p.L158fs	SureSelect 50M	ccA	+	+	-	+	normal kidney tissue		2
ccRCC-88	M	64	T1N0M0	1	-	-	0	8	c.257C>G	p.P86R	SureSelect 50M	ccA	+	+	-	+	normal kidney tissue		2
ccRCC-89	M	59	T1N0M0	1	-	-	0	9.75			SureSelect 50M	ccA	+	+	-	+	peripheral blood		2
ccRCC-90	M	72	T1N0M0	1	-	-	1	3.25			SureSelect 50M	ccB	+	+	-	+	normal kidney tissue		2
ccRCC-91	M	67	T1N0M0	1	-	-	1	5.25	c.305_310delCGCCTG	p.P102_G104R	SureSelect 50M	ccB	+	+	-	+	normal kidney tissue		2
ccRCC-92	M	59	T1N0M0	1	-	-	0	10.1667			SureSelect 50M	ccA	+	+	-	+	normal kidney tissue		2
ccRCC-93	M	60	T1N0M0	1	-	-	0	10.1667	c.474_475insA	p.E160fs	SureSelect 50M	ccA	+	+	-	+	normal kidney tissue		2
ccRCC-94	M	69	T1N0M0	1	-	bone	1	1.33333	c.346_347insT	p.W117fs	SureSelect 50M	ccB	+	+	-	+	normal kidney tissue		2
ccRCC-95	M	59	T1N0M0	1	-	lung, bone, brain	0	11	c.254T>C	p.L85P	SureSelect 50M	ccB	+	+	+	+	normal kidney tissue		2
ccRCC-96	M	52	T1N0M0	1	-	-	0	10.9167			SureSelect 50M	ccB	+	+	+	+	normal kidney tissue		1
ccRCC-97	M	40	T1N2M1	4	-	lymph node, contralateral kidney	1	2.75	c.463+3A>C	p.V155splice	SureSelect 50M	ccA	+	+	-	+	normal kidney tissue		2
ccRCC-98	M	54	T1N0M0	1	-	-	0	0.0833333			SureSelect 50M	ccA	+	+	-	+	normal kidney tissue		3
ccRCC-99	F	60	T2N0M0	2	-	-	0	9.25	c.464-2A>C	p.V155splice	SureSelect 50M	ccB	+	+	-	+	normal kidney tissue		1
ccRCC-100	M	65	T1N0M0	1	-	pancreas	0	11.8333	c.430G>T	p.G144X	SureSelect 50M	ccA	+	+	+	+	normal kidney tissue		2
ccRCC-102	M	53	T1N0M0	1	-	-	0	11.8333	c.480delG	p.E160fs	SureSelect 50M	ccB	+	+	+	+	normal kidney tissue		2
ccRCC-103	F	55	T1N0M0	1	-	-	0	12.0833	c.466_472delTATACTC	p.Y156X	SureSelect 50M	ccA	+	+	-	+	normal kidney tissue		2
ccRCC-104	F	52	T1N0M0	1	-	-	0	9.66667			SureSelect 50M	ccA	+	+	-	+	normal kidney tissue		2
ccRCC-105	M	59	T1N0M0	1	-	-	0	6.08333	c.G485A	p.C162Y	SureSelect 50M	ccA	+	+	-	+	normal kidney tissue		2
ccRCC-106	M	58	T1N0M0	1	-	-	1	5.25	c.315delG	p.G106fs	SureSelect 50M	ccB	+	+	-	+	normal kidney tissue		1

## Sheet: Braun dataset
	Arm	Sex	Age	MSKCC	Received_Prior_Therapy	ORR	Benefit	ExtremeResponder	PFS	PFS_CNSR	OS	OS_CNSR	TM_Area	TM_CD8	TM_CD8_Density	TC_Area	TC_CD8	TC_CD8_Density	ImmunoPhenotype	TM_CD8_PERCENT	TC_CD8_PERCENT	TMB_Counts	FS_Counts	ITH
EA595454	NIVOLUMAB	M	69	FAVORABLE	Yes	SD	CB	NEITHER	11.1047	1	37.8152	1	NA	NA	NA	NA	NA	NA	No_IF	NA	NA	64	3	0.197802
EA595500	NIVOLUMAB	M	61	INTERMEDIATE	Yes	PD	NCB	PD	2.13552	1	3.54825	1	NA	NA	NA	NA	NA	NA	No_IF	NA	NA	105	12	0.398551
EA595522	NIVOLUMAB	M	59	INTERMEDIATE	Yes	SD	ICB	NEITHER	3.18686	1	19.6468	1	23.4096	1125	48.0572	124.839	6554	52.4996	Infiltrated	1.19741	1.16997	93	15	0.260563
EA595597	NIVOLUMAB	F	64	INTERMEDIATE	Yes	CRPR	CB	ER	53.7166	0	57.3963	0	20.0205	6819	340.601	103.06	58613	568.728	Infiltrated	12.6726	17.6244	28	0	NA
EA595624	NIVOLUMAB	M	67	INTERMEDIATE	Yes	CRPR	CB	NEITHER	11.8275	1	17.8398	0	21.7499	1588	73.0119	69.6334	3116	44.7487	Desert	1.40794	0.77014	181	6	0.0984848
EA595635	NIVOLUMAB	M	65	INTERMEDIATE	Yes	PD	NCB	PD	1.01848	1	3.67967	1	15.8485	2678	168.975	76.1496	9659	126.842	Infiltrated	4.15877	2.68933	NA	NA	NA
EA595647	NIVOLUMAB	M	61	FAVORABLE	Yes	CRPR	CB	NEITHER	29.0103	1	31.8357	1	36.7999	18160	493.479	135.592	29856	220.19	Infiltrated	7.18008	3.52725	NA	NA	NA
EA595654	NIVOLUMAB	M	70	INTERMEDIATE	Yes	CRPR	CB	NEITHER	11.269	1	58.5791	0	19.4235	784	40.3634	22.3964	1290	57.5985	Infiltrated	2.39134	1.3786	NA	NA	NA
EA595719	NIVOLUMAB	F	64	FAVORABLE	Yes	SD	ICB	NEITHER	7.16222	1	53.2238	0	14.1286	1043	73.8217	228.654	6394	27.9637	Desert	1.6906	0.629574	69	7	0.172043
EA595720	NIVOLUMAB	M	48	POOR	Yes	SD	CB	NEITHER	16.1643	1	36.961	1	20.0961	11866	590.462	40.1647	5964	148.489	Infiltrated	12.479	4.014	38	1	NA
EA632123	NIVOLUMAB	M	64	INTERMEDIATE	Yes	PD	NCB	PD	1.83984	1	12.7474	1	NA	NA	NA	NA	NA	NA	No_IF	NA	NA	59	7	0.666667
EA632133	NIVOLUMAB	M	77	INTERMEDIATE	Yes	CRPR	CB	NEITHER	13.1745	1	13.1745	1	NA	NA	NA	NA	NA	NA	No_IF	NA	NA	94	4	0.123377
EA632149	NIVOLUMAB	F	75	FAVORABLE	Yes	SD	ICB	NEITHER	14.883	1	63.2115	0	36.123	1743	48.2518	202.421	10719	52.954	Infiltrated	1.62396	1.70772	64	1	0.192771
EA632171	NIVOLUMAB	M	73	FAVORABLE	Yes	SD	ICB	NEITHER	3.05544	1	63.4086	0	NA	NA	NA	NA	NA	NA	No_IF	NA	NA	NA	NA	NA
EA632174	NIVOLUMAB	M	40	FAVORABLE	Yes	CRPR	CB	ER	38.6694	1	62.6201	0	7.54769	2074	274.786	7.78101	963	123.763	Infiltrated	6.29878	4.02272	NA	NA	NA
EA632234	NIVOLUMAB	M	58	INTERMEDIATE	Yes	SD	CB	NEITHER	8.34497	1	16.9199	1	NA	NA	NA	NA	NA	NA	No_IF	NA	NA	76	11	0.128205
EA632688	NIVOLUMAB	M	62	INTERMEDIATE	Yes	CRPR	CB	NEITHER	6.50513	1	59.4333	0	NA	NA	NA	NA	NA	NA	No_IF	NA	NA	NA	NA	NA
EA632768	NIVOLUMAB	F	53	FAVORABLE	Yes	NE	ICB	NEITHER	1.21561	1	10.152	1	NA	NA	NA	NA	NA	NA	No_IF	NA	NA	70	9	0.290698
EA632802	NIVOLUMAB	M	75	INTERMEDIATE	Yes	PD	ICB	PD	9.95483	1	41.5277	1	NA	NA	NA	NA	NA	NA	No_IF	NA	NA	61	4	0.0117647
EA632813	NIVOLUMAB	F	60	FAVORABLE	Yes	SD	ICB	NEITHER	5.84805	1	13.963	1	NA	NA	NA	NA	NA	NA	No_IF	NA	NA	49	6	0.333333
EA639018	NIVOLUMAB	M	68	POOR	Yes	SD	ICB	NEITHER	5.42094	1	17.0513	1	NA	NA	NA	NA	NA	NA	No_IF	NA	NA	NA	NA	NA
EA639040	NIVOLUMAB	M	71	INTERMEDIATE	Yes	PD	NCB	PD	1.67556	1	34.037	1	NA	NA	NA	NA	NA	NA	No_IF	NA	NA	59	6	1.27907
EA639069	NIVOLUMAB	M	52	FAVORABLE	Yes	PD	NCB	PD	1.87269	1	54.8008	0	NA	NA	NA	NA	NA	NA	No_IF	NA	NA	47	2	0.966102
EA639099	NIVOLUMAB	M	58	INTERMEDIATE	Yes	CRPR	CB	NEITHER	7.16222	1	22.1109	1	NA	NA	NA	NA	NA	NA	No_IF	NA	NA	31	0	0.0952381
EA639107	NIVOLUMAB	M	67	FAVORABLE	Yes	SD	CB	NEITHER	9.16632	1	22.0123	0	NA	NA	NA	NA	NA	NA	No_IF	NA	NA	68	9	0
EA639109	NIVOLUMAB	F	54	INTERMEDIATE	Yes	CRPR	CB	NEITHER	23.9836	1	53.5195	0	NA	NA	NA	NA	NA	NA	No_IF	NA	NA	90	6	1.31818
EA639120	NIVOLUMAB	M	50	INTERMEDIATE	Yes	SD	ICB	NEITHER	7.42505	1	14.3901	1	NA	NA	NA	NA	NA	NA	No_IF	NA	NA	NA	NA	NA
EA639131	NIVOLUMAB	M	70	INTERMEDIATE	Yes	SD	ICB	NEITHER	3.77823	1	53.1253	0	NA	NA	NA	NA	NA	NA	No_IF	NA	NA	NA	NA	NA
EA639153	NIVOLUMAB	M	53	FAVORABLE	Yes	SD	ICB	NEITHER	4.73101	1	51.1869	0	NA	NA	NA	NA	NA	NA	No_IF	NA	NA	41	1	0.155172
EA647814	NIVOLUMAB	M	67	INTERMEDIATE	Yes	SD	CB	NEITHER	11.1376	1	57.0021	1	NA	NA	NA	NA	NA	NA	No_IF	NA	NA	NA	NA	NA
EA647820	NIVOLUMAB	M	67	FAVORABLE	Yes	SD	ICB	NEITHER	5.35524	1	36.2053	1	NA	NA	NA	NA	NA	NA	No_IF	NA	NA	NA	NA	NA
EA647824	NIVOLUMAB	M	71	POOR	Yes	SD	ICB	NEITHER	3.71253	0	7.49076	1	NA	NA	NA	NA	NA	NA	No_IF	NA	NA	NA	NA	NA
EA647826	NIVOLUMAB	F	59	FAVORABLE	Yes	CRPR	CB	NEITHER	5.78234	1	25.9877	1	26.3357	6936	263.368	209.807	8696	41.4476	Excluded	6.85958	1.50651	84	11	1.31034
G109543_RCCBMS-00007-T_v1_RNA_OnPrem	NIVOLUMAB	Male	72	FAVORABLE	Yes	PR	CB	NEITHER	33.337	1	73.1507	0	NA	NA	NA	NA	NA	NA	No_IF	NA	NA	NA	NA	NA
G109543_RCCBMS-00076-T2_v1_RNA_OnPrem	NIVOLUMAB	Male	54	POOR	Yes	PR	CB	NEITHER	6.04932	0	28.2082	1	10.2108	581	56.9004	112.168	2496	22.2523	Desert	NA	NA	58	4	0.880597
G109543_RCCBMS-00114-T_v1_RNA_OnPrem	NIVOLUMAB	Male	61	POOR	Yes	SD	CB	NEITHER	7.10137	1	15.8795	1	12.185	3154	258.843	74.94	14040	187.35	Infiltrated	NA	NA	52	4	0.144
G109543_RCCBMS-00145-T_v1_RNA_OnPrem	NIVOLUMAB	Male	54	INTERMEDIATE	Yes	PD	NCB	PD	1.4137	1	25.2493	1	37.4597	5797	154.753	43.9632	7241	164.706	Infiltrated	NA	NA	NA	NA	NA
G109543_RCCBMS-00147-T_v1_RNA_OnPrem	NIVOLUMAB	Male	57	POOR	Yes	PD	NCB	PD	1.9726	1	1.9726	1	21.5593	11242	521.445	39.2443	15233	388.159	Infiltrated	NA	NA	44	7	1.32308
G109543_RCCBMS-00150-T_v1_RNA_OnPrem	NIVOLUMAB	Male	74	FAVORABLE	Yes	PD	NCB	PD	1.44658	1	7.95616	1	NA	NA	NA	NA	NA	NA	No_IF	NA	NA	58	1	0.516484
G109543_RCCBMS-00196-T_v1_RNA_OnPrem	NIVOLUMAB	Female	55	INTERMEDIATE	Yes	PD	NCB	PD	1.34795	1	50.663	1	29.8147	9317	312.497	98.358	18109	184.113	Infiltrated	NA	NA	NA	NA	NA
G138701_RCCBMS-00011-T_v1_RNA_OnPrem	NIVOLUMAB	Female	51	INTERMEDIATE	Yes	SD	CB	NEITHER	8.54795	1	68.9096	0	23.1498	2226	96.1563	99.6927	6813	68.34	Infiltrated	NA	NA	28	1	0.0153846
G138701_RCCBMS-00020-T_v1_RNA_OnPrem	NIVOLUMAB	Male	62	FAVORABLE	Yes	SD	CB	NEITHER	12.1644	1	25.3479	1	15.7685	2005	127.152	48.4504	8033	165.798	Infiltrated	NA	NA	NA	NA	NA
G138701_RCCBMS-00028-T_v1_RNA_OnPrem	NIVOLUMAB	Female	51	POOR	Yes	CR	CB	NEITHER	10.8493	1	18.5753	1	9.81156	4717	480.759	144.82	38437	265.412	Infiltrated	NA	NA	127	5	0.169884
G138701_RCCBMS-00035-T_v1_RNA_OnPrem	NIVOLUMAB	Male	67	POOR	Yes	PD	NCB	PD	1.18356	1	2.9589	1	8.91228	3730	418.524	6.51365	356	54.6545	Excluded	NA	NA	4	0	0
G138701_RCCBMS-00044-T_v1_RNA_OnPrem	NIVOLUMAB	Female	56	INTERMEDIATE	Yes	PD	NCB	PD	1.64384	1	4.53699	1	12.8079	1295	101.109	51.6261	4562	88.3662	Infiltrated	NA	NA	20	0	23.5
G138701_RCCBMS-00047-T_v1_RNA_OnPrem	NIVOLUMAB	Male	81	INTERMEDIATE	Yes	SD	ICB	NEITHER	4.17534	1	64.9644	1	8.02258	1156	144.093	191.29	32697	170.929	Infiltrated	NA	NA	NA	NA	NA
G138701_RCCBMS-00049-T_v1_RNA_OnPrem	NIVOLUMAB	Male	77	POOR	Yes	SD	ICB	NEITHER	4.10959	1	5.2274	1	14.4428	1806	125.045	211.257	36944	174.877	Infiltrated	NA	NA	30	3	0.0204082
G138701_RCCBMS-00053-T_v1_RNA_OnPrem	NIVOLUMAB	Female	46	FAVORABLE	Yes	SD	CB	NEITHER	15.4192	1	72.1315	0	NA	NA	NA	NA	NA	NA	No_IF	NA	NA	NA	NA	NA
G138701_RCCBMS-00057-T_v1_RNA_OnPrem	NIVOLUMAB	Male	59	INTERMEDIATE	Yes	SD	ICB	NEITHER	7.00274	1	39.0904	1	NA	NA	NA	NA	NA	NA	No_IF	NA	NA	NA	NA	NA
G138701_RCCBMS-00065-T_v1_RNA_OnPrem	NIVOLUMAB	Female	63	POOR	Yes	PD	NCB	PD	1.38082	1	13.0521	1	7.01185	7602	1084.16	102.599	102977	1003.68	Infiltrated	NA	NA	NA	NA	NA
G138701_RCCBMS-00068-T_v1_RNA_OnPrem	NIVOLUMAB	Female	60	FAVORABLE	Yes	PD	NCB	PD	2.20274	1	4.17534	1	10.3437	875	84.5926	65.0197	5601	86.1431	Infiltrated	NA	NA	21	0	0.131579
G138701_RCCBMS-00072-T_v1_RNA_OnPrem	NIVOLUMAB	Male	76	FAVORABLE	Yes	PR	CB	ER	39.1562	0	60.7233	0	18.5016	25496	1378.04	152.484	203173	1332.42	Infiltrated	NA	NA	NA	NA	NA
G138701_RCCBMS-00084-T_v1_RNA_OnPrem	NIVOLUMAB	Female	60	INTERMEDIATE	Yes	PD	NCB	PD	1.38082	1	56.7123	1	11.4145	4849	424.809	9.49104	1938	204.193	Infiltrated	NA	NA	31	3	NA
G138701_RCCBMS-00090-T_v1_RNA_OnPrem	NIVOLUMAB	Male	50	FAVORABLE	Yes	SD	ICB	NEITHER	2.99178	1	22.7178	1	28.8809	10448	361.762	93.0144	13330	143.311	Infiltrated	NA	NA	47	5	0.931507
G138701_RCCBMS-00092-T_v1_RNA_OnPrem	NIVOLUMAB	Male	50	FAVORABLE	Yes	PD	NCB	PD	1.4137	1	25.3151	1	23.7024	15885	670.184	41.561	11659	280.528	Infiltrated	NA	NA	24	1	0.264706
G138701_RCCBMS-00093-T_v1_RNA_OnPrem	NIVOLUMAB	Male	46	INTERMEDIATE	Yes	PD	NCB	PD	1.31507	1	5.12877	1	NA	NA	NA	NA	NA	NA	No_IF	NA	NA	4	0	12
G138701_RCCBMS-00097-T_v1_RNA_OnPrem	NIVOLUMAB	Female	67	FAVORABLE	Yes	PR	CB	NEITHER	5.49041	1	36.526	1	11.1346	1339	120.256	171.936	26739	155.517	Infiltrated	NA	NA	45	6	2.01818
G138701_RCCBMS-00098-T_v1_RNA_OnPrem	NIVOLUMAB	Female	69	POOR	Yes	PR	CB	ER	39.1562	1	39.1562	1	22.6753	1065	46.9674	116.925	8360	71.4986	Infiltrated	NA	NA	46	2	1.38298
G138701_RCCBMS-00099-T_v1_RNA_OnPrem	NIVOLUMAB	Male	60	FAVORABLE	Yes	PD	NCB	PD	1.24932	1	1.47945	1	6.58964	801	121.554	23.6487	488	20.6354	Excluded	NA	NA	NA	NA	NA
G138701_RCCBMS-00103-T_v1_RNA_OnPrem	NIVOLUMAB	Male	63	FAVORABLE	Yes	SD	CB	NEITHER	8.05479	1	13.2164	0	5.41197	553	102.181	139.249	35584	255.541	Infiltrated	NA	NA	63	4	1.48718
G138701_RCCBMS-00110-T_v1_RNA_OnPrem	NIVOLUMAB	Female	64	FAVORABLE	Yes	SD	ICB	NEITHER	2.10411	1	9.43562	1	20.1702	2825	140.058	159.985	20850	130.325	Infiltrated	NA	NA	NA	NA	NA
G138701_RCCBMS-00111-T_v1_RNA_OnPrem	NIVOLUMAB	Male	81	INTERMEDIATE	Yes	PD	NCB	PD	1.4137	1	4.04384	1	12.848	336	26.1519	32.0104	636	19.8686	Desert	NA	NA	NA	NA	NA
G138701_RCCBMS-00113-T_v1_RNA_OnPrem	NIVOLUMAB	Male	74	FAVORABLE	Yes	SD	CB	NEITHER	11.0137	1	68.9425	0	NA	NA	NA	NA	NA	NA	No_IF	NA	NA	NA	NA	NA
G138701_RCCBMS-00116-T_v1_RNA_OnPrem	NIVOLUMAB	Male	60	POOR	Yes	PD	NCB	PD	1.21644	1	5.95068	1	6.66622	1015	152.26	38.8646	3234	83.2119	Infiltrated	NA	NA	NA	NA	NA
G138701_RCCBMS-00125-T_v1_RNA_OnPrem	NIVOLUMAB	Female	59	INTERMEDIATE	Yes	PD	NCB	PD	2.63014	1	69.9945	0	8.01218	158	19.72	17.7236	377	21.271	Desert	NA	NA	34	1	0.145455
G138701_RCCBMS-00136-T_v1_RNA_OnPrem	NIVOLUMAB	Male	64	INTERMEDIATE	Yes	SD	ICB	NEITHER	2.86027	1	35.5726	1	15.4425	9127	591.03	26.7588	12427	464.409	Infiltrated	NA	NA	242	35	0.0518519
G138701_RCCBMS-00137-T_v1_RNA_OnPrem	NIVOLUMAB	Male	60	POOR	Yes	PR	CB	NEITHER	9.92877	1	22.8493	1	6.2473	270	43.2187	86.4416	2077	24.0278	Desert	NA	NA	36	4	0.109375
G138701_RCCBMS-00141-T_v1_RNA_OnPrem	NIVOLUMAB	Female	62	POOR	Yes	PR	CB	ER	61.9068	0	68.5479	0	13.0657	1963	150.241	17.895	1508	84.2695	Infiltrated	NA	NA	23	1	0
G138701_RCCBMS-00154-T_v1_RNA_OnPrem	NIVOLUMAB	Male	66	FAVORABLE	Yes	PR	CB	NEITHER	27.8795	1	46.2575	1	19.7253	7240	367.041	70.2367	16474	234.55	Infiltrated	NA	NA	42	4	0.466667
G138701_RCCBMS-00163-T_v1_RNA_OnPrem	NIVOLUMAB	Male	76	INTERMEDIATE	Yes	SD	ICB	NEITHER	5.65479	1	63.9781	0	NA	NA	NA	NA	NA	NA	No_IF	NA	NA	48	6	0.136752
G138701_RCCBMS-00165-T_v1_RNA_OnPrem	NIVOLUMAB	Male	63	POOR	Yes	PD	NCB	PD	1.4137	1	50.3671	1	32.6179	17472	535.657	49.8584	9336	187.25	Infiltrated	NA	NA	NA	NA	NA
G138701_RCCBMS-00169-T_v1_RNA_OnPrem	NIVOLUMAB	Female	70	FAVORABLE	Yes	PR	CB	NEITHER	25.1178	1	61.8411	0	NA	NA	NA	NA	NA	NA	No_IF	NA	NA	73	8	0.138298
G138701_RCCBMS-00178-T_v1_RNA_OnPrem	NIVOLUMAB	Male	55	INTERMEDIATE	Yes	PR	CB	NEITHER	5.52329	1	8.21918	1	7.54842	1311	173.679	214.269	14995	69.9821	Infiltrated	NA	NA	25	3	0.115385
G138701_RCCBMS-00191-T_v1_RNA_OnPrem	NIVOLUMAB	Male	58	INTERMEDIATE	Yes	PD	NCB	PD	1.34795	1	6.93699	1	NA	NA	NA	NA	NA	NA	No_IF	NA	NA	NA	NA	NA
G138701_RCCBMS-00194-T_v1_RNA_OnPrem	NIVOLUMAB	Male	50	INTERMEDIATE	Yes	PD	NCB	PD	1.31507	1	7.98904	1	NA	NA	NA	NA	NA	NA	No_IF	NA	NA	NA	NA	NA
P66282-01B-Run1_S1_L001	NIVOLUMAB	M	71	POOR	Yes	CRPR	CB	ER	42.3819	1	42.3819	1	20.5214	2582	125.82	51.7202	4233	81.8443	Infiltrated	4.66731	3.92253	80	5	0.167785
P66282-01G-Run1_S3_L001	NIVOLUMAB	M	69	INTERMEDIATE	Yes	CRPR	CB	ER	54.9979	0	57.7577	0	NA	NA	NA	NA	NA	NA	No_IF	NA	NA	NA	NA	NA
P66282-03D-Run1_S11_L001	NIVOLUMAB	M	50	INTERMEDIATE	Yes	PD	NCB	PD	1.80698	1	5.51951	0	15.516	1784	114.978	63.5361	6300	99.1563	Infiltrated	4.90339	4.22626	132	16	0.136519
P66282-04A-Run1_S14_L002	NIVOLUMAB	F	48	INTERMEDIATE	Yes	CRPR	CB	NEITHER	11.039	1	45.1745	1	14.5481	944	64.888	76.6659	1253	16.3436	Desert	4.19948	1.16514	NA	NA	NA
P66282-05D-Run1_S21_L002	NIVOLUMAB	M	31	INTERMEDIATE	Yes	PD	NCB	PD	1.77413	1	21.9138	1	NA	NA	NA	NA	NA	NA	No_IF	NA	NA	147	1	NA
P66282-05G-Run1_S23_L002	NIVOLUMAB	F	54	POOR	Yes	SD	ICB	NEITHER	5.0924	1	18.1355	1	NA	NA	NA	NA	NA	NA	No_IF	NA	NA	NA	NA	NA
P66282-10E-Run1_S12_L002	NIVOLUMAB	F	62	INTERMEDIATE	Yes	SD	ICB	NEITHER	11.4004	1	35.1211	1	NA	NA	NA	NA	NA	NA	No_IF	NA	NA	NA	NA	NA
P66282-11G-Run1_S20_L002	NIVOLUMAB	M	63	INTERMEDIATE	Yes	PD	NCB	PD	1.97125	1	2.00411	1	NA	NA	NA	NA	NA	NA	No_IF	NA	NA	NA	NA	NA
P66287-02A-Run1_S5_L001	NIVOLUMAB	M	57	INTERMEDIATE	Yes	CRPR	CB	ER	46.0945	0	50.7598	0	NA	NA	NA	NA	NA	NA	No_IF	NA	NA	NA	NA	NA
P66287-03A-Run1_S9_L001	NIVOLUMAB	M	43	POOR	Yes	PD	NCB	PD	1.80698	1	5.25667	1	20.806	2106	101.221	85.0623	10560	124.144	Infiltrated	2.5752	5.15524	51	6	0.139241
P66287-04D-Run1_S18_L002	NIVOLUMAB	M	38	INTERMEDIATE	Yes	PD	NCB	PD	1.74127	1	40.0164	1	NA	NA	NA	NA	NA	NA	No_IF	NA	NA	37	1	0.283784
P66287-04G-Run1_S20_L002	NIVOLUMAB	M	44	FAVORABLE	Yes	SD	ICB	NEITHER	9.23203	1	27.6961	1	NA	NA	NA	NA	NA	NA	No_IF	NA	NA	77	3	2.66667
P66287-05E-Run1_S24_L002	NIVOLUMAB	M	65	FAVORABLE	Yes	SD	ICB	NEITHER	21.8809	1	60.6489	0	NA	NA	NA	NA	NA	NA	No_IF	NA	NA	NA	NA	NA
P66287-06H-Run1_S30_L002	NIVOLUMAB	M	70	INTERMEDIATE	Yes	CRPR	CB	NEITHER	5.55236	0	12.9446	1	20.4215	676	33.1024	114.799	2891	25.183	Desert	1.08586	0.604998	NA	NA	NA
P66287-07B-Run1_S2_L001	NIVOLUMAB	F	70	INTERMEDIATE	Yes	CRPR	CB	ER	57.5606	0	59.9261	0	5.25476	559	106.38	11.2492	502	44.6256	Desert	1.74518	0.762628	NA	NA	NA
P66287-08B-Run1_S7_L001	NIVOLUMAB	M	58	POOR	Yes	PD	NCB	PD	1.74127	1	13.3388	1	NA	NA	NA	NA	NA	NA	No_IF	NA	NA	103	5	0.540284
P66287-09C-Run1_S12_L001	NIVOLUMAB	M	75	FAVORABLE	Yes	CRPR	CB	NEITHER	7.65503	1	44.5832	1	NA	NA	NA	NA	NA	NA	No_IF	NA	NA	91	4	0.45045
P66287-09H-Run1_S14_L001	NIVOLUMAB	M	53	INTERMEDIATE	Yes	PD	NCB	PD	1.83984	1	17.577	1	29.923	3266	109.147	360.606	12780	35.4403	Desert	2.01784	0.953164	NA	NA	NA
P66287-11B-Run1_S21_L002	NIVOLUMAB	M	76	POOR	Yes	CRPR	CB	NEITHER	9.3306	1	9.3306	1	33.167	9319	280.972	118.697	24259	204.377	Infiltrated	5.08571	3.13842	NA	NA	NA
P66287-11C-Run1_S22_L002	NIVOLUMAB	M	73	INTERMEDIATE	Yes	SD	ICB	NEITHER	1.90554	0	16.7228	1	11.6154	204	17.5628	131.239	3335	25.4116	Desert	0.450958	0.511283	138	3	1.52632
P66291-01B-Run1_S2_L001	NIVOLUMAB	F	88	INTERMEDIATE	Yes	CRPR	CB	ER	61.6674	0	63.2772	0	15.9609	288	18.0441	60.3001	1346	22.3217	Desert	0.639559	0.622264	109	8	0.81982
P66291-05G-Run1_S22_L002	NIVOLUMAB	M	45	FAVORABLE	Yes	PD	NCB	PD	1.80698	1	31.1786	1	NA	NA	NA	NA	NA	NA	No_IF	NA	NA	43	3	0.197183
P66291-07B-Run1_S17_L002	NIVOLUMAB	M	36	INTERMEDIATE	Yes	PD	NCB	PD	1.67556	1	15.1129	1	NA	NA	NA	NA	NA	NA	No_IF	NA	NA	46	1	0.793651
P66291-07E-Run1_S3_L001	NIVOLUMAB	M	40	POOR	Yes	PD	NCB	PD	1.83984	1	4.73101	1	22.1361	14877	672.07	129.194	46715	361.589	Infiltrated	13.608	8.94581	52	2	0.4
P66291-07H-Run1_S5_L001	NIVOLUMAB	M	37	INTERMEDIATE	Yes	CRPR	CB	NEITHER	9.56057	1	55.6879	0	20.6011	8553	415.173	187.008	19498	104.263	Infiltrated	9.52248	4.19727	34	0	0.295455
P66291-08G-Run1_S8_L001	NIVOLUMAB	M	60	INTERMEDIATE	Yes	SD	ICB	NEITHER	3.71253	1	11.2361	1	22.5064	4390	195.056	65.3135	24899	381.223	Infiltrated	6.47693	11.1737	101	13	0.770992
P66291-09A-Run1_S10_L001	NIVOLUMAB	M	45	FAVORABLE	Yes	SD	ICB	NEITHER	3.84394	1	29.8645	1	NA	NA	NA	NA	NA	NA	No_IF	NA	NA	NA	NA	NA
P66291-09D-Run1_S11_L001	NIVOLUMAB	M	63	INTERMEDIATE	Yes	SD	ICB	NEITHER	5.58522	1	19.5811	1	25.0897	5850	233.163	144.272	11995	83.1414	Infiltrated	6.74492	2.81735	70	10	0.135135
P66291-10G-Run1_S20_L002	NIVOLUMAB	M	56	FAVORABLE	Yes	SD	ICB	NEITHER	15.4743	1	62.4887	0	28.0753	4378	155.938	116.517	19015	163.195	Infiltrated	4.01283	5.87772	137	4	4.18519
P66291-11F-Run1_S24_L002	NIVOLUMAB	M	66	POOR	Yes	PD	NCB	PD	1.87269	1	13.4374	1	55.2586	5320	96.2747	220.358	7343	33.3231	Desert	2.3882	0.787023	67	2	1.18182
P66291-12D-Run1_S29_L002	NIVOLUMAB	M	64	FAVORABLE	Yes	SD	ICB	NEITHER	3.58111	1	57.0021	0	16.5062	13198	799.576	113.593	77668	683.737	Infiltrated	9.80448	8.34595	NA	NA	NA
P66425-02C-Run1_S5_L001	NIVOLUMAB	M	58	FAVORABLE	Yes	SD	ICB	NEITHER	7.35934	1	34.5298	1	NA	NA	NA	NA	NA	NA	No_IF	NA	NA	39	5	0
P66425-02E-Run1_S6_L001	NIVOLUMAB	M	51	INTERMEDIATE	Yes	PD	NCB	PD	2.00411	1	10.6448	1	NA	NA	NA	NA	NA	NA	No_IF	NA	NA	19	1	0.0294118
P66425-03B-Run1_S10_L001	NIVOLUMAB	F	74	INTERMEDIATE	Yes	SD	ICB	NEITHER	3.58111	1	9.59343	1	NA	NA	NA	NA	NA	NA	No_IF	NA	NA	95	4	0.747664
P66425-03D-Run1_S11_L001	NIVOLUMAB	M	62	INTERMEDIATE	Yes	PD	NCB	PD	2.06982	1	56.5421	1	NA	NA	NA	NA	NA	NA	No_IF	NA	NA	70	4	0.666667
P66425-05B-Run1_S21_L002	NIVOLUMAB	F	63	FAVORABLE	Yes	PD	NCB	PD	1.64271	1	63.5072	0	NA	NA	NA	NA	NA	NA	No_IF	NA	NA	34	1	NA
P66425-06E-Run1_S28_L002	NIVOLUMAB	M	60	POOR	Yes	SD	ICB	NEITHER	5.71663	1	9.06776	1	NA	NA	NA	NA	NA	NA	No_IF	NA	NA	NA	NA	NA
P66425-06F-Run1_S29_L002	NIVOLUMAB	F	83	FAVORABLE	Yes	SD	CB	NEITHER	11.3018	1	60.0246	0	NA	NA	NA	NA	NA	NA	No_IF	NA	NA	NA	NA	NA
P66425-06G-Run1_S30_L002	NIVOLUMAB	M	53	POOR	Yes	CRPR	CB	NEITHER	10.9405	1	22.8665	1	NA	NA	NA	NA	NA	NA	No_IF	NA	NA	26	0	NA
P66425-07C-Run1_S2_L001	NIVOLUMAB	M	57	POOR	Yes	SD	CB	NEITHER	7.19507	1	22.4394	1	NA	NA	NA	NA	NA	NA	No_IF	NA	NA	29	1	0.181818
P66425-08F-Run1_S7_L001	NIVOLUMAB	M	62	INTERMEDIATE	Yes	CRPR	CB	NEITHER	15.6386	1	50.037	1	NA	NA	NA	NA	NA	NA	No_IF	NA	NA	59	7	0.590361
P66425-10A-Run1_S13_L002	NIVOLUMAB	M	56	POOR	Yes	SD	ICB	NEITHER	5.35524	1	11.729	1	NA	NA	NA	NA	NA	NA	No_IF	NA	NA	83	2	0.245283
P66432-02B-Run1_S21_L002	NIVOLUMAB	F	45	FAVORABLE	Yes	SD	ICB	NEITHER	20.3039	1	59.8275	0	NA	NA	NA	NA	NA	NA	No_IF	NA	NA	57	8	0.179487
P66432-02C-Run1_S22_L002	NIVOLUMAB	M	69	POOR	Yes	SD	ICB	NEITHER	3.84394	1	12.2546	1	NA	NA	NA	NA	NA	NA	No_IF	NA	NA	NA	NA	NA
P66432-04D-Run1_S2_L001	NIVOLUMAB	F	66	INTERMEDIATE	Yes	PD	NCB	PD	1.9384	1	43.3347	1	NA	NA	NA	NA	NA	NA	No_IF	NA	NA	73	4	0.852941
P66432-07D-Run1_S19_L002	NIVOLUMAB	M	80	INTERMEDIATE	Yes	PD	NCB	PD	1.9384	1	38.8008	1	NA	NA	NA	NA	NA	NA	No_IF	NA	NA	177	17	0.659314
P66432-08G-Run1_S26_L002	NIVOLUMAB	M	75	POOR	Yes	PD	NCB	PD	1.80698	1	47.2115	0	NA	NA	NA	NA	NA	NA	No_IF	NA	NA	118	6	3.92857
P66432-10G-Run1_S4_L001	NIVOLUMAB	M	52	INTERMEDIATE	Yes	PD	ICB	PD	29.2731	1	58.9076	0	NA	NA	NA	NA	NA	NA	No_IF	NA	NA	53	3	0.347826
P66432-11C-Run1_S7_L001	NIVOLUMAB	M	46	FAVORABLE	Yes	PD	NCB	PD	1.74127	1	12.4846	0	NA	NA	NA	NA	NA	NA	No_IF	NA	NA	62	4	3.89286
P66451-01E-Run1_S17_L002	NIVOLUMAB	M	51	POOR	Yes	PD	NCB	PD	1.77413	1	59.9261	0	NA	NA	NA	NA	NA	NA	No_IF	NA	NA	NA	NA	NA
P66451-04F-Run1_S6_L001	NIVOLUMAB	F	63	INTERMEDIATE	Yes	PD	NCB	PD	1.74127	1	22.2094	1	NA	NA	NA	NA	NA	NA	No_IF	NA	NA	NA	NA	NA
P66451-05D-Run1_S8_L001	NIVOLUMAB	M	70	FAVORABLE	Yes	PD	NCB	PD	1.83984	1	30.0616	1	NA	NA	NA	NA	NA	NA	No_IF	NA	NA	NA	NA	NA
P66451-05G-Run1_S9_L001	NIVOLUMAB	F	39	INTERMEDIATE	Yes	PD	NCB	PD	2.03696	1	13.3388	1	NA	NA	NA	NA	NA	NA	No_IF	NA	NA	78	2	0.0737705
P66451-06C-Run1_S12_L001	NIVOLUMAB	M	60	INTERMEDIATE	Yes	SD	CB	NEITHER	7.29363	1	28.2546	1	NA	NA	NA	NA	NA	NA	No_IF	NA	NA	43	3	0.0280374
P66451-07A-Run1_S15_L002	NIVOLUMAB	F	47	FAVORABLE	Yes	PD	NCB	PD	1.90554	1	16.7885	1	NA	NA	NA	NA	NA	NA	No_IF	NA	NA	52	4	0.328358
P66451-08G-Run1_S25_L002	NIVOLUMAB	M	68	INTERMEDIATE	Yes	SD	CB	NEITHER	7.3922	1	14.423	1	NA	NA	NA	NA	NA	NA	No_IF	NA	NA	56	9	0.381579
P66451-09H-Run1_S2_L001	NIVOLUMAB	M	64	FAVORABLE	Yes	SD	ICB	NEITHER	5.32238	1	19.7782	1	NA	NA	NA	NA	NA	NA	No_IF	NA	NA	69	10	0.118812
P66507-01E-Run1_S19_L002	NIVOLUMAB	F	52	FAVORABLE	Yes	CRPR	CB	ER	37.7495	0	40.3121	0	NA	NA	NA	NA	NA	NA	No_IF	NA	NA	41	2	0.44898
P66507-02B-Run1_S23_L002	NIVOLUMAB	M	49	POOR	Yes	PD	NCB	PD	1.37988	1	1.577	1	NA	NA	NA	NA	NA	NA	No_IF	NA	NA	66	5	1.7561
P66507-02D-Run1_S25_L002	NIVOLUMAB	M	83	INTERMEDIATE	Yes	SD	CB	NEITHER	37.7166	1	47.7043	1	NA	NA	NA	NA	NA	NA	No_IF	NA	NA	155	1	0.324324
P66507-03H-Run1_S30_L002	NIVOLUMAB	M	56	FAVORABLE	Yes	PD	NCB	PD	1.70842	1	31.3429	1	NA	NA	NA	NA	NA	NA	No_IF	NA	NA	NA	NA	NA
P66507-04A-Run1_S1_L001	NIVOLUMAB	F	71	FAVORABLE	Yes	SD	ICB	NEITHER	7.3922	1	65.807	0	NA	NA	NA	NA	NA	NA	No_IF	NA	NA	NA	NA	NA
P66507-04D-Run1_S3_L001	NIVOLUMAB	M	63	FAVORABLE	Yes	CRPR	CB	NEITHER	10.152	0	55.3593	0	NA	NA	NA	NA	NA	NA	No_IF	NA	NA	70	8	0.263736
P66507-07F-Run1_S16_L002	NIVOLUMAB	M	82	POOR	Yes	PD	NCB	PD	1.47844	1	1.77413	1	NA	NA	NA	NA	NA	NA	No_IF	NA	NA	56	1	0.733333
P66507-07G-Run1_S17_L002	NIVOLUMAB	M	67	FAVORABLE	Yes	CRPR	CB	NEITHER	5.58522	1	55.1294	0	NA	NA	NA	NA	NA	NA	No_IF	NA	NA	58	2	0.426471
P66507-08D-Run1_S20_L002	NIVOLUMAB	M	54	INTERMEDIATE	Yes	PD	NCB	PD	1.90554	1	9.72485	1	NA	NA	NA	NA	NA	NA	No_IF	NA	NA	67	5	0.51087
P66507-09C-Run1_S26_L002	NIVOLUMAB	M	NA	FAVORABLE	Yes	SD	ICB	NEITHER	4.96099	1	6.6037	1	NA	NA	NA	NA	NA	NA	No_IF	NA	NA	25	0	2
P66507-10D-Run1_S4_L001	NIVOLUMAB	M	59	INTERMEDIATE	Yes	SD	CB	NEITHER	9.26489	1	38.5708	1	NA	NA	NA	NA	NA	NA	No_IF	NA	NA	54	8	0.0412371
P66507-12B-Run1_S13_L001	NIVOLUMAB	M	55	INTERMEDIATE	Yes	PD	NCB	PD	1.9384	1	50.8583	0	NA	NA	NA	NA	NA	NA	No_IF	NA	NA	55	8	0.213333
P66511-01E-Run1_S17_L002	NIVOLUMAB	M	59	INTERMEDIATE	Yes	SD	ICB	NEITHER	5.84805	1	23.3593	1	NA	NA	NA	NA	NA	NA	No_IF	NA	NA	30	4	0.03125
P66511-05E-Run1_S11_L001	NIVOLUMAB	M	65	INTERMEDIATE	Yes	PD	NCB	PD	1.18275	1	2.13552	1	NA	NA	NA	NA	NA	NA	No_IF	NA	NA	NA	NA	NA
P66511-06F-Run1_S15_L001	NIVOLUMAB	F	51	POOR	Yes	PD	NCB	PD	1.51129	1	3.02259	1	NA	NA	NA	NA	NA	NA	No_IF	NA	NA	NA	NA	NA
P66511-06G-Run1_S16_L001	NIVOLUMAB	M	85	INTERMEDIATE	Yes	SD	ICB	NEITHER	9.23203	1	20.3696	1	NA	NA	NA	NA	NA	NA	No_IF	NA	NA	88	5	0.25
P66511-07H-Run1_S19_L002	NIVOLUMAB	M	66	INTERMEDIATE	Yes	SD	ICB	NEITHER	3.77823	1	8.27926	1	NA	NA	NA	NA	NA	NA	No_IF	NA	NA	NA	NA	NA
P66511-09B-Run1_S26_L002	NIVOLUMAB	M	53	FAVORABLE	Yes	SD	ICB	NEITHER	5.51951	1	55.885	0	NA	NA	NA	NA	NA	NA	No_IF	NA	NA	54	5	0.2
P66511-10D-Run1_S3_L001	NIVOLUMAB	M	64	INTERMEDIATE	Yes	PD	NCB	PD	1.54415	1	56.3121	0	NA	NA	NA	NA	NA	NA	No_IF	NA	NA	NA	NA	NA
P66511-10G-Run1_S4_L001	NIVOLUMAB	M	74	INTERMEDIATE	Yes	PD	NCB	PD	1.51129	1	8.70637	1	NA	NA	NA	NA	NA	NA	No_IF	NA	NA	75	6	0.0833333
RCC_102_T_SCR	NIVOLUMAB	MALE	64	NA	Yes	SD	ICB	NEITHER	3.55068	1	5.42466	0	NA	NA	NA	NA	NA	NA	No_IF	NA	NA	111	8	0.478261
RCC_105_T_SCR	NIVOLUMAB	MALE	64	NA	Yes	PD	NCB	PD	1.47945	1	3.87945	1	NA	NA	NA	NA	NA	NA	No_IF	NA	NA	99	5	0.152542
RCC_106_T_SCR	NIVOLUMAB	FEMALE	61	NA	Yes	PR	CB	NEITHER	26.9918	0	28.6027	0	NA	NA	NA	NA	NA	NA	No_IF	NA	NA	71	5	0.371429
RCC_115_T_SCR	NIVOLUMAB	MALE	60	NA	Yes	SD	ICB	NEITHER	2.86027	1	12.0329	0	NA	NA	NA	NA	NA	NA	No_IF	NA	NA	62	3	0.5
RCC_117_T_SCR	NIVOLUMAB	MALE	58	NA	No	SD	ICB	NEITHER	1.24932	0	2.10411	0	NA	NA	NA	NA	NA	NA	No_IF	NA	NA	61	4	0.197183
RCC_14_T_SCR	NIVOLUMAB	MALE	59	NA	No	PR	CB	NEITHER	17.7863	1	33.6986	0	NA	NA	NA	NA	NA	NA	No_IF	NA	NA	84	5	0.102804
RCC_18_T_SCR	NIVOLUMAB	MALE	68	NA	Yes	PD	NCB	PD	1.4137	1	3.64932	0	NA	NA	NA	NA	NA	NA	No_IF	NA	NA	60	2	0.568627
RCC_21_T_SCR	NIVOLUMAB	MALE	64	NA	Yes	SD	ICB	NEITHER	1.4137	0	11.474	0	NA	NA	NA	NA	NA	NA	No_IF	NA	NA	81	7	0.228261
RCC_27_T_SCR	NIVOLUMAB	MALE	59	NA	Yes	PD	NCB	PD	1.15068	1	31.8247	0	NA	NA	NA	NA	NA	NA	No_IF	NA	NA	95	8	0.525641
RCC_41_T_SCR	NIVOLUMAB	MALE	66	NA	Yes	PD	NCB	PD	1.38082	1	6.41096	0	NA	NA	NA	NA	NA	NA	No_IF	NA	NA	71	5	0.0574713
RCC_50_T_SCR	NIVOLUMAB	FEMALE	63	NA	No	SD	CB	NEITHER	2.8274	1	32.2849	0	NA	NA	NA	NA	NA	NA	No_IF	NA	NA	125	10	0.254098
RCC_73_T_SCR	NIVOLUMAB	MALE	77	NA	Yes	PD	NCB	PD	1.90685	1	5.85205	1	NA	NA	NA	NA	NA	NA	No_IF	NA	NA	44	0	0.805556
RCC_90_T_SCR	NIVOLUMAB	MALE	54	NA	Yes	PD	NCB	PD	1.18356	1	16.4055	1	NA	NA	NA	NA	NA	NA	No_IF	NA	NA	100	5	0.40625
RCC_93_T_SCR	NIVOLUMAB	MALE	64	NA	Yes	PR	CB	NEITHER	16.4384	1	22.4877	1	NA	NA	NA	NA	NA	NA	No_IF	NA	NA	87	5	0.168317
RCC_96_T_SCR	NIVOLUMAB	FEMALE	75	NA	Yes	PD	NCB	PD	1.21644	1	19.1342	0	NA	NA	NA	NA	NA	NA	No_IF	NA	NA	150	10	1.28916
RCC_99_T_SCR	NIVOLUMAB	MALE	50	NA	Yes	PD	NCB	PD	1.34795	1	1.34795	1	NA	NA	NA	NA	NA	NA	No_IF	NA	NA	99	6	0.890625

## Sheet: JAVEKIN dataset
Sample	PFS_P	PFS_P_CNSR	AGE	SEX	TRT01P	PDL1FL	TCGA_cluster
X00936b9285d6b8665ae9122993fb8e91	4.17248	0	52	F	Avelumab+Axitinib	N	m1
Xa57451efa2822becb256706fe939d078	4.27105	0	58	M	Avelumab+Axitinib	Y	m1
X83864118183d6d44a78a1dcfd50420de	11.1704	0	53	M	Avelumab+Axitinib	N	m4
X33fe25b1ae7fa2d13b0cebf465cda997	2.89117	0	50	F	Avelumab+Axitinib	Y	m1
X832e10f63e678f47e1ca9df1eed387d4	1.51129	0	64	F	Avelumab+Axitinib	Y	m2
X2d0a4d6a0245eddc55832f3567edc1b0	6.93224	1	79	M	Avelumab+Axitinib	Y	m4
Xce653fac9fcd291555d86026cbbe73af	1.44559	0	59	F	Avelumab+Axitinib	Y	m3
X4c20c40030741ca8a07e483e26a19e67	1.41273	1	32	M	Avelumab+Axitinib	Y	m3
X99252e20f6fafaefaf3fadf51acc1ed2	1.577	0	71	M	Avelumab+Axitinib	Y	m4
X6f5f07201e23cbc8659f078d29b36cac	5.71663	1	50	M	Avelumab+Axitinib	Y	m3
X5db3fb52bae7f0ca108b11eac258a5ea	16.1314	0	66	M	Avelumab+Axitinib	N	m3
X64875728bb1ba831bf8b886cbb20235b	4.20534	0	57	F	Avelumab+Axitinib	Y	m3
Xd14fb91b737e78e07ee6622e56539dcd	4.23819	0	70	M	Avelumab+Axitinib	Y	m3
X31dc99ac3198e9b0437786a6f2edc50d	2.75975	0	55	M	Avelumab+Axitinib	N	m2
Xe3a92c49455bf11904afa9c1d9661350	15.2115	0	60	M	Avelumab+Axitinib	Y	m2
Xfab3b2d8b666d807064f44cf2671b1af	10.0205	0	74	M	Avelumab+Axitinib	Y	m2
X7705345d3d9843faab494c3b8319a90a	4.17248	0	65	F	Avelumab+Axitinib	N	m2
X046d63897cffd07093069e1986db4014	18.0698	1	73	M	Avelumab+Axitinib	Y	m3
X5baf5f197178a266431ca78d774ff73b	8.41068	0	71	M	Avelumab+Axitinib	Y	m3
X8bbe55f701b2cb1741c3c8d3fc3e5f6f	4.17248	0	64	F	Avelumab+Axitinib	Y	m1
Xd9e044356ada439e9bb8b532db358d22	16.6571	1	53	F	Avelumab+Axitinib	Y	m3
X142598966b9c6f373bd9f077689c67d8	11.0719	0	53	M	Avelumab+Axitinib	Y	m3
X680a33183fd78f2b9a08c97342f7a9b0	15.3101	1	66	F	Avelumab+Axitinib	Y	m1
X09a4c5313418bc448fa16ba847012a9d	15.2444	0	58	M	Avelumab+Axitinib	Y	m2
X5f6d56c13a1a7968d5c20cf44c9ed3d9	2.85832	0	63	F	Avelumab+Axitinib	N	m3
Xf8574b7124f7a3b9e886350b171a85ba	8.34497	0	68	M	Avelumab+Axitinib	N	m2
X40e911a28e5b04b44b080cc04a5fd654	12.5503	0	70	M	Avelumab+Axitinib	Y	m1
Xe1b0f87c25889df31bc0fe76a68853b6	12.5175	1	56	M	Avelumab+Axitinib	Y	m2
X4c8bc6afa4b41d21c24cbd1f6acbf449	11.0719	1	67	M	Avelumab+Axitinib	Y	m2
Xcb607df67dd6bb88c5aae2ff65c485ee	2.79261	1	64	M	Avelumab+Axitinib	Y	m2
X9b233d12051942da673360eae83092bb	6.96509	1	48	M	Avelumab+Axitinib	Y	m3
X4c53ca0da8a337cc85f13c6beee2f35c	4.17248	0	69	M	Avelumab+Axitinib	N	m3
X1282a363cb519143621bb786e756e788	1.24846	0	55	M	Avelumab+Axitinib	Y	m2
X2b5f3fd2a90978b344fec39d51c54017	1.41273	0	65	M	Avelumab+Axitinib	Y	m3
Xbb15b2459d7bf3d5515151f9de1e9756	19.384	1	48	M	Avelumab+Axitinib	Y	m4
X578b112acdb7a280ee7a333abf958899	11.1047	0	70	M	Avelumab+Axitinib	Y	m2
Xa05d7892b8a58c890541ef76171d8139	12.7146	1	50	M	Avelumab+Axitinib	Y	m4
X956b58c9f3bc9154ebccad2ff4dad365	2.82546	0	60	F	Avelumab+Axitinib	N	m4
X5f162dc7790e03b002ba75d5db05e0a9	2.79261	1	63	M	Avelumab+Axitinib	Y	m3
X5e3f9f5f902b6fa7420fac1e04a2559c	4.07392	0	64	F	Avelumab+Axitinib	Y	m3
X4188bd9ad1e2c2f2d6a429c29ec28532	11.9918	0	63	F	Avelumab+Axitinib	N	m1
X1096a9d28ca7950724a896867e729133	1.64271	0	59	F	Avelumab+Axitinib	Y	m1
X2202ed712481940f934cfb5812b743f3	14.7187	0	63	M	Avelumab+Axitinib	Y	m3
Xfb9f7ca2d7daad69473b1192db1d7c30	12.7474	1	51	M	Avelumab+Axitinib	N	m4
X0d5f6c7702aa2126719f1449869cb871	1.41273	0	56	M	Avelumab+Axitinib	Y	m3
X54d26518c4a4300bbefa41c5a25040ec	12.4846	1	63	F	Avelumab+Axitinib	N	Other
X64a237d7f7f6096638bfab20b7a0975b	7.72074	0	60	M	Avelumab+Axitinib	Y	m1
Xfa8012d58e6e95476342cc3e0d7eefa3	1.77413	0	60	M	Avelumab+Axitinib	N	m2
X2111fa69962467ac3774495b34549ca8	12.4846	1	61	M	Avelumab+Axitinib	Y	Other
X499855b171ee5626422214dedd2abe64	2.26694	0	68	F	Avelumab+Axitinib	Y	m1
Xdae1b2a0bb4d7a946c6090f4b63ff3cf	9.85626	1	46	F	Avelumab+Axitinib	Y	m1
Xbe6871919074c89a4a134d2772f8b338	2.46407	0	65	M	Avelumab+Axitinib	Y	m2
X3d0e882f5ba9d8cd36fb62661a9f2a3e	5.58522	0	50	M	Avelumab+Axitinib	N	m1
X45b90f085077bf19a0687200420aad0a	9.7577	0	62	F	Avelumab+Axitinib	Y	m4
X171f97d4eec5de4815cf607897a88f0c	6.93224	0	60	M	Avelumab+Axitinib	Y	m2
X1dba533b49b13d3dce87dcb185810486	5.61807	0	75	M	Avelumab+Axitinib	Y	m1
Xabf7e93504cc2e54f324e7fd1e7c5ae3	13.1745	0	70	F	Avelumab+Axitinib	N	m3
Xa0b271c0bf7021d54e2423c6cafdf7de	13.3388	0	72	M	Avelumab+Axitinib	Y	m2
Xe72293cda67b6d1dd148f3b67eaa122c	1.577	0	60	M	Avelumab+Axitinib	Y	m2
Xa9b94b18beed8e4ee8bf626c2f41e756	2.79261	1	63	F	Avelumab+Axitinib	Y	Other
Xce364e38e480eafe53540bf89440fe06	2.79261	0	51	M	Avelumab+Axitinib	N	m2
Xc5bda5244ebc014a1e9b8ec3b82ff609	8.31211	1	66	M	Avelumab+Axitinib	Y	m3
X5450a2f44a83967cee81bf8e9599ae30	1.41273	0	61	F	Avelumab+Axitinib	Y	m3
X38fdaad447be4708ecd1a3b2ac1b7885	19.2197	1	46	M	Avelumab+Axitinib	N	m4
X3080ff5d464ab4f495f18195a79efec3	12.4846	0	61	M	Avelumab+Axitinib	Y	m3
X41adc178a0c91e8182417308a2ead0af	1.34702	0	69	M	Avelumab+Axitinib	N	Other
Xbfc724a75b2df0ca789d38c68601577b	6.86653	1	69	M	Avelumab+Axitinib	Y	m3
X14bb75459fb5c1a32548e228da504349	6.83368	0	68	M	Avelumab+Axitinib	Y	m2
X4c5d2d4d935901608238afa354af9e31	11.0062	1	73	M	Avelumab+Axitinib	Y	m3
X4e0cabea7a8fc8b2f393af82854d435e	8.67351	0	83	M	Avelumab+Axitinib	Y	m3
Xe0b1d98af1a2051f94a80e6d25ac90f3	18.6283	1	65	F	Avelumab+Axitinib	Y	m3
X31fa1e19b01dc9f394e3137d9233ac7f	1.47844	0	68	F	Avelumab+Axitinib	Y	m1
Xcc33070c83d7aee7287a6b209863d68b	4.92813	0	58	F	Avelumab+Axitinib	Y	m4
X76ebb83ce08b46b79c0ac9188be50566	6.73511	1	63	M	Avelumab+Axitinib	Y	m4
X6348fa126256a61bee9a1ba9f1dfc580	9.49487	0	65	F	Avelumab+Axitinib	Y	m1
X5e1d0f6c1f49464de96f31fe97563788	8.93634	0	78	M	Avelumab+Axitinib	Y	m4
X0ccea5ff3169707a9e21cdac6235c894	7.12936	0	64	M	Avelumab+Axitinib	Y	m4
Xee20a06333f572a12339eb1f7194201d	5.68378	0	46	F	Avelumab+Axitinib	Y	m1
Xd8f6729e866977119d019d4300085941	11.3018	1	48	M	Avelumab+Axitinib	Y	m1
X65267ab96e97ada6d44778c6bca9c9e8	3.25257	1	64	M	Avelumab+Axitinib	Y	m4
Xed99414f95c227f254fb0000c7ccc6cf	14.0616	0	76	M	Avelumab+Axitinib	N	m2
X490c18e70438680918d3ff4b611c6a0a	1.70842	0	43	M	Avelumab+Axitinib	Y	m4
X59b82f0ea6ca1faa0dc5ff2f15111ff8	17.9713	1	69	M	Avelumab+Axitinib	N	m3
Xe8861b1bdcca5b3576f25986bd4e91df	4.04107	0	54	M	Avelumab+Axitinib	Y	m3
X5ff923bba9daefad54e8f268b0809fff	4.23819	0	66	M	Avelumab+Axitinib	Y	m3
Xc34326aa3930cff64eb1b7d41a118de6	11.499	0	52	M	Avelumab+Axitinib	N	m2
Xddfb6783c289302f8084934a25584284	4.13963	0	46	M	Avelumab+Axitinib	Y	m3
X6e6f5c96d10dfa96418a6e67218cb9b7	12.2218	0	43	M	Avelumab+Axitinib	N	m4
X75528f585fc35a72c1f7b575cc390ee2	2.7269	0	64	M	Avelumab+Axitinib	N	m3
Xbdfa6222382f82a7f9b125c93057cc7b	5.55236	1	74	M	Avelumab+Axitinib	Y	m1
Xd08176f366ce640169b7758844c0bbfe	11.0719	0	61	M	Avelumab+Axitinib	Y	m2
X958ebbaef76f179c25a4b8a2dd03919f	9.69199	1	65	M	Avelumab+Axitinib	Y	m2
X2c2ff92bdb686414aa7bed3fce8ae0e4	9.72485	1	58	M	Avelumab+Axitinib	Y	m3
X5c5116e7958575e3f79c936efe1c57a9	2.82546	0	51	M	Avelumab+Axitinib	N	m2
Xc8b258f1bece55ca2497e1e55ad7c280	5.61807	0	73	M	Avelumab+Axitinib	N	m3
X2c91f66dca78e448a837b6254bb8e805	9.72485	0	49	M	Avelumab+Axitinib	Y	m3
X399e52bf5620e856a190f0f002599eef	4.20534	0	63	M	Avelumab+Axitinib	Y	m1
X31a31f6f73350abb07e3ca22680fe24a	6.96509	1	46	M	Avelumab+Axitinib	Y	m4
X36d6f54c18a77130f8598458b0539ea2	1.47844	0	68	F	Avelumab+Axitinib	N	m1
X16f59d5c4921b2ba45f007dabad3cbed	2.62834	1	79	M	Avelumab+Axitinib	Y	m4
X6db065de288cb9dbb118cc972e93110a	5.55236	0	56	M	Avelumab+Axitinib	N	m2
X8e828e2c0cf2d1a5a910a8b0fc286651	6.27515	0	68	F	Avelumab+Axitinib	Y	m1
X7c31805a23583362dc8ada543ae0bd69	5.78234	0	57	M	Avelumab+Axitinib	Y	m1
Xc8aab3f0a71859b744be62893ffbfc78	17.9713	1	57	M	Avelumab+Axitinib	Y	m3
X1315562a66350bf6495683fbbd32d811	11.0719	1	58	M	Avelumab+Axitinib	Y	m2
Xdc8850b7a6847a8b4e0302d3deb21746	11.0719	0	73	M	Avelumab+Axitinib	Y	m1
X4617a52675559f7b992cf596a448804f	9.69199	1	50	M	Avelumab+Axitinib	Y	m2
Xcd7226eabfc7461ac437f800e24ad62d	4.20534	0	41	F	Avelumab+Axitinib	Y	m3
X6f4813ac3666d0bcab8c61a8ac6bec57	6.93224	1	68	M	Avelumab+Axitinib	Y	Other
X8c9cc36edfa940e108e6cb945f72fd5d	17.9384	1	51	M	Avelumab+Axitinib	Y	m4
X774bdabe56f84b6a22415df31683f23e	11.3018	1	82	F	Avelumab+Axitinib	N	m3
X3437bfdabe0e2ac65dd8374a5015bded	14.0616	0	62	M	Avelumab+Axitinib	N	m2
Xebda0643a03f2b2a2bd5e31289d3364f	13.8645	1	62	M	Avelumab+Axitinib	Y	m3
Xcbdb3a4eba82ff552cf858d0d11a5947	1.44559	0	49	M	Avelumab+Axitinib	Y	m3
X535d3b099f0a293a5d6b4bbd7b0f0e77	1.64271	0	80	F	Avelumab+Axitinib	Y	m3
X4a8c1f735194d39e533317527bf027cd	9.82341	1	60	M	Avelumab+Axitinib	Y	m4
Xd38da66e6c76cebf440888b81e0bbbad	5.32238	0	58	M	Avelumab+Axitinib	N	m3
X974cd143fdd3a317f20044ea2cf0a5ce	8.04928	1	66	M	Avelumab+Axitinib	Y	m3
Xb6b7cad566ae32216898aff50bbd861f	11.0719	1	48	M	Avelumab+Axitinib	Y	m4
X931ae2ec7ce29c4bd4e00c0c31777813	4.20534	0	70	F	Avelumab+Axitinib	Y	m4
Xce9f25e180783082c9c095ea5dd0bda7	9.92197	0	68	F	Avelumab+Axitinib	N	Other
Xe5708fa8dbb23ffce9d768f2af036bc8	9.52772	1	67	M	Avelumab+Axitinib	Y	m2
X5533e4b9ab4293e76c613428d49ed7f9	1.44559	0	69	F	Avelumab+Axitinib	N	m2
X7725ac4bf4b4ef6da024ec4830c6487c	7.16222	1	72	M	Avelumab+Axitinib	N	m2
Xc98150517e6c53b6d6dc9f7b76484e46	1.41273	1	66	M	Avelumab+Axitinib	Y	m4
X5153865bee65ce6bf758ce935fbbbcaa	6.93224	0	49	M	Avelumab+Axitinib	Y	m3
Xf4296b0604c8d0b2a800837ada09ac5e	6.73511	1	53	M	Avelumab+Axitinib	Y	m3
Xb983bac0b13161192f9db4ad92aeba52	5.32238	0	46	M	Avelumab+Axitinib	N	m4
Xe38d274b6db8d5529cc013942f95673d	5.61807	0	59	M	Avelumab+Axitinib	N	m3
X5db2ba740f908fe3a3e6832d48949346	1.41273	0	51	M	Avelumab+Axitinib	Y	m4
X149d7097a5e30cd7e236fbb36d673c85	6.70226	1	64	M	Avelumab+Axitinib	Y	m4
Xc2d4165846f97640572ca02893698074	4.13963	0	71	F	Avelumab+Axitinib	N	m1
X423d4e701b61d84a699cbabf6ffbb184	5.15811	0	56	M	Avelumab+Axitinib	Y	m4
Xc93021d3938abd806b6edb9e48982d3e	9.82341	0	62	F	Avelumab+Axitinib	N	m4
X84b76cf406160a69f3c0ca47a6f5fb33	17.9713	0	64	F	Avelumab+Axitinib	N	NA
X68fa64ddcd99e95b6085b3ef1eb075b7	15.2115	1	62	M	Avelumab+Axitinib	Y	m3
X6c822e20f412da5f66e15ba09d63658c	5.84805	0	63	M	Avelumab+Axitinib	Y	m4
X692d529911641ea34c920a70eafac71c	6.89938	0	58	M	Avelumab+Axitinib	N	m1
Xca8fadcc3339337709f71b79464a83ad	5.51951	0	60	F	Avelumab+Axitinib	Y	m4
X33cc64b4735bf365bc230704691090a4	12.616	1	67	M	Avelumab+Axitinib	Y	m3
X5eec42ac3d60e17a0ee801790e5f8c1a	12.4846	1	66	M	Avelumab+Axitinib	Y	m4
Xb1b6e68ddf4e7f59f6246de37b52a657	11.4004	1	60	M	Avelumab+Axitinib	Y	m4
X02d38608a5177d4432002c2a9cf9751b	6.73511	0	37	M	Avelumab+Axitinib	Y	m1
X191913a7fe9b4af030fbc7e6c700a947	6.80082	0	63	M	Avelumab+Axitinib	Y	m1
X06ef28ca7f0c2f30d845e89f85369f2e	3.02259	0	65	F	Avelumab+Axitinib	Y	m4
X49adc7734a3f2ce5accc83d55de64009	4.13963	0	64	M	Avelumab+Axitinib	N	m1
Xaf7263b2c6a6d79146ee2433c9097859	5.55236	1	60	M	Avelumab+Axitinib	N	m2
X897660095e14291476c04c07d62ab19c	12.5832	1	61	M	Avelumab+Axitinib	Y	m3
X634bf443a76471fa32212f6537b66494	16.4928	1	50	M	Avelumab+Axitinib	Y	m2
Xe60a38f89d5f9bf4c9c5eecacb281bda	17.7741	1	56	F	Avelumab+Axitinib	Y	Other
Xe349b3b57901898f4ce19e0f8ae00073	12.2546	1	60	M	Avelumab+Axitinib	Y	m4
X307540b071972183f79089bf2968194e	2.59548	0	71	M	Avelumab+Axitinib	N	m1
X40ff97e3fb95317c43e78c54e4af6fa2	5.55236	0	63	M	Avelumab+Axitinib	Y	m3
X407f1a2a5483e7c610000f4a7d6626b8	6.96509	0	75	M	Avelumab+Axitinib	Y	m4
Xc3a87c39d5e5fd936c2cc6c2f40d1ac7	6.93224	0	60	M	Avelumab+Axitinib	Y	m1
Xec1bc98eaf9528b4671b2e6380ef1f7e	5.58522	0	55	M	Avelumab+Axitinib	Y	m2
X780cfa362fa0dc62086edbc2b2114ba2	5.97947	0	47	M	Avelumab+Axitinib	Y	m3
Xab2c4c91b315465a99537d47cfeb7ca0	13.8316	1	57	F	Avelumab+Axitinib	N	m4
Xbc08a17e9b687750725db0986f4dced2	1.41273	0	56	M	Avelumab+Axitinib	N	m3
X2cddd57246691bb4967fd526e468af6d	9.69199	1	65	M	Avelumab+Axitinib	Y	m3
X2528a2fb7cc4f5bc3922038fe45ba025	18.0698	1	40	F	Avelumab+Axitinib	N	Other
Xf530811b226c90782cb8ddd71e28cfce	7.42505	0	51	F	Avelumab+Axitinib	N	m2
X7c276f502728f99d72029bdb8570114a	4.20534	0	59	F	Avelumab+Axitinib	Y	m3
X065cba0a7be42c63bc66381248079786	4.36961	0	72	M	Avelumab+Axitinib	Y	m2
X1419bb61cff4470103db9366a61b6ad1	2.06982	0	65	M	Avelumab+Axitinib	N	m2
X55a53755c5d27e22e4408e44d1bc989a	4.3039	1	47	F	Avelumab+Axitinib	Y	m3
X464daad68082ebb8209ea5db3a50e7ac	1.51129	0	53	M	Avelumab+Axitinib	N	m4
X8b16dabb218e165eb22f3ae7d5fc2fe1	20.6982	1	71	M	Avelumab+Axitinib	N	m2
Xa1be8162bfc18fef3ecf0aa3de28f948	8.34497	1	63	M	Avelumab+Axitinib	Y	m2
X9b4771d72604de636d8fc01006bec3cb	12.4517	0	82	M	Avelumab+Axitinib	N	m1
X1e3c3a35d1e2dfb5cc4e564bf73d2f2b	6.89938	0	67	F	Avelumab+Axitinib	N	m1
Xbfc74502e5e2f9e11ee5c2bc3b84851a	3.94251	0	79	M	Avelumab+Axitinib	N	Other
Xecba685c7ee49ce91dcb6f204ac0c406	20.7967	1	65	M	Avelumab+Axitinib	Y	m4
Xffb8553875f8d19e4cb0c3b883220b26	7.0308	0	65	F	Avelumab+Axitinib	Y	m3
X2ba17c90a3c1bff4ef8827b2663120e3	1.44559	1	81	F	Avelumab+Axitinib	N	m3
X30165d5b06d679e87a97260760a2321d	6.96509	0	49	M	Avelumab+Axitinib	Y	m2
X4aa3c05a1721abdb85a8cef490bfcc80	15.0801	1	65	M	Avelumab+Axitinib	Y	m3
Xceed74a24dea8bbb00de34feee199cdc	10.2505	1	70	M	Avelumab+Axitinib	Y	m1
Xa9894c70216514219b5f0f25e1722e32	8.34497	1	64	M	Avelumab+Axitinib	Y	m4
Xd638828ea3a561ed62fdc4786771b528	1.41273	0	69	M	Avelumab+Axitinib	Y	m4
Xb174a22946d23624c5dccc28f9360223	9.69199	0	56	M	Avelumab+Axitinib	Y	m3
Xdf5868027d40950ed7db528969acf608	7.0308	0	83	M	Avelumab+Axitinib	Y	m4
X92da4f0f17bf64a7f3c4b7c9970869ea	9.69199	0	62	M	Avelumab+Axitinib	Y	m3
X510c6ec5d94c0fd563a1f2b7e5e938cd	3.81109	0	68	F	Avelumab+Axitinib	Y	m2
X48ebdf79e99261ca64ec89fa7cac2e00	11.9261	1	65	F	Avelumab+Axitinib	Y	m3
X05d22214a12074d176162b3d3d206363	15.3101	0	53	M	Avelumab+Axitinib	N	m1
X8783adc097e910b52c11f50e2a4aff2a	9.62628	0	59	M	Avelumab+Axitinib	Y	m1
X6f5c1c6ee29562e92b675186a9a24770	5.55236	0	70	F	Avelumab+Axitinib	Y	m3
Xf38ca769a89025901a144cbbe657da6c	11.1047	0	55	M	Avelumab+Axitinib	N	m1
X5b5e39b2215dcb24bf216ccbf6166e39	8.77207	0	77	M	Avelumab+Axitinib	Y	m1
Xdfdfed054a070b6d003e028c7fe428cf	12.7146	1	56	M	Avelumab+Axitinib	Y	m2
X342758d6ea21d1386905ac1ebd7b325e	8.24641	0	65	M	Avelumab+Axitinib	N	m2
X16976202f690ab9fcaedacc52f5cb27f	6.70226	0	61	F	Avelumab+Axitinib	Y	m2
X593df5fbb758a91e262411484346d0a2	4.13963	0	70	M	Avelumab+Axitinib	N	m3
Xcfacb7eb725aa51c8def27f8bd09b2c9	9.72485	1	53	F	Avelumab+Axitinib	Y	m3
Xdfcf5305535621a96b578113a61d1144	11.1047	1	59	M	Avelumab+Axitinib	Y	m4
X3a136cd62607201b4a5025d1b5368c40	6.89938	1	67	M	Avelumab+Axitinib	Y	m2
X3cdb45cfe9ffaac83f36c75e4af759e6	3.74538	0	50	F	Avelumab+Axitinib	Y	m3
X34af9fb58cf5136b9863f09f90309afd	6.89938	1	55	M	Avelumab+Axitinib	Y	m3
X1692599f3867c8e12b6bf09046771943	7.0308	0	58	M	Avelumab+Axitinib	Y	m3
X45894bc3efe4b9fb756b9b60d860524d	6.96509	0	68	F	Avelumab+Axitinib	Y	m3
Xb3e8f4122cb2e99b707d84ab8a095010	1.60986	1	67	M	Avelumab+Axitinib	Y	m3
X503d4b91a21946b28d89bbc0a6ff1c0c	9.69199	1	43	M	Avelumab+Axitinib	Y	m1
X7d84f93927db305825400d52fe2467ac	2.98973	0	64	M	Avelumab+Axitinib	Y	m1
X1cb1841daad70ef7c6839b5f9d545558	8.31211	1	63	M	Avelumab+Axitinib	Y	m4
Xe8fd7e061dc695303531468579ce9cbb	7.12936	1	34	M	Avelumab+Axitinib	Y	m4
X91a68b73b9ef311d3a6f598a10b8d369	5.61807	0	67	M	Avelumab+Axitinib	Y	m1
Xcad1fd440c471f7904a591829cb6d14b	13.8316	1	52	M	Avelumab+Axitinib	Y	m1
X80f9a88517555f71e441163428db8371	2.75975	0	45	M	Avelumab+Axitinib	Y	m3
Xe9433456121a8710f455344dc9c484c7	5.58522	0	62	M	Avelumab+Axitinib	Y	m4
X76d17bde5ef4f59248f2dfadb6ba27ee	12.5832	0	66	F	Avelumab+Axitinib	N	m1
X56517cd1ff5c36c94c351f69437a110d	11.2033	1	56	M	Avelumab+Axitinib	Y	m3
X1fc17d39813bb21078851cf009f5bdc5	6.93224	1	69	M	Avelumab+Axitinib	Y	m4
X211c2e0bb90037d7c0285da1025e5b59	12.846	1	67	M	Avelumab+Axitinib	Y	m1
Xf356612bfb14f579d0109dd28a074fac	4.3039	0	51	M	Avelumab+Axitinib	Y	m1
X070737943aa2690378c5d73bdea647d7	7.0308	0	58	M	Avelumab+Axitinib	N	m2
X90d98471d59b5c0b179e8e38e9c566fc	9.72485	0	56	M	Avelumab+Axitinib	Y	m2
X47001a91d71acb95bb7a3d249baa19ee	8.37782	0	38	M	Avelumab+Axitinib	Y	m3
Xbc7a029dc7ce4b19a5a2b78a7b2fc6ae	2.79261	0	43	M	Avelumab+Axitinib	Y	m4
X13b911b56a330efd2660b67b1cf98466	2.92402	0	65	M	Avelumab+Axitinib	Y	m2
X9388bd484d0e404c6732573b4228d2a2	4.17248	0	53	F	Avelumab+Axitinib	Y	m3
