# Supplementary material for: Crosstalk of disulfidptosis-related subtypes identifying a prognostic signature to improve prognosis and immunotherapy responses of clear cell renal cell carcinoma patients
Source: BMC Genomics. 2024 Apr 26;25:413. doi: 10.1186/s12864-024-10307-0 (PMC11046872; doi:10.1186/s12864-024-10307-0)
Supplement: Supplementary file 2 — Supplementary Material 2 [file 12864_2024_10307_MOESM2_ESM.xlsx]

## Sheet: Sheet1
Genes	Primers (5′-3′)
ACTN4	forward: GCAGCATGGGCGACTACAT
	reverse: TTGAGCCCGTCTCGGAAGT
ACTB	forward: GTACCACTGGCATCGTGATGGACT
	reverse: CCGCTCATTGCCAATGGTGAT
DSTN	forward: ATTTTGTGGGAATGCTTCCTGA
	reverse: GCATCCTTGGAGCTTGCATAG
FLNA	forward: GGAGGAGGCAAAAGTGACCG
	reverse: ACTTATCCACGTACACCTCGAAG
FLNB	forward: AACTGGCAAGACGGCAAAG
	reverse: CGTGCATTATCCACAGGCTTC
MYH10	forward: GTAACTGGCTATATCGTTGGGG
	reverse: CTTTTGCTTGACGAACAGCAC
MYL6	forward: GAAGACCAGACCGCAGAGTTC
	reverse: TCCAGCACCTTCACATTCATC
MYH9	forward: CCTCAAGGAGCGTTACTACTCA
	reverse: CTGTAGGCGGTGTCTGTGAT
TLN1	forward: GACGATGCAGTTTGAGCCG
	reverse: GGGTCATCATCTGACAGAAAGAG
SLC7A11	forward: TCTCCAAAGGAGGTTACCTGC
	reverse: AGACTCCCCTCAGTAAAGTGAC
SLC3A2	forward: TGAATGAGTTAGAGCCCGAGA
	reverse: GTCTTCCGCCACCTTGATCTT
PRDX1	forward: CCACGGAGATCATTGCTTTCA
	reverse: AGGTGTATTGACCCATGCTAGAT
NDUFS1	forward: TTAGCAAATCACCCATTGGACTG
	reverse: CCCCTCTAAAAATCGGCTCCTA
GAPDH	forward: AGGGCATCCTGGGCTACAC
	reverse: GCCAAATTCGTTGTCATACCAG
