# Supplementary material for: Crosstalk of disulfidptosis-related subtypes identifying a prognostic signature to improve prognosis and immunotherapy responses of clear cell renal cell carcinoma patients
Source: BMC Genomics. 2024 Apr 26;25:413. doi: 10.1186/s12864-024-10307-0 (PMC11046872; doi:10.1186/s12864-024-10307-0)
Supplement: Supplementary file 3 — Supplementary Material 3 [file 12864_2024_10307_MOESM3_ESM.xlsx]

## Sheet: ESTIMATE score
sample	StromalScore	ImmuneScore	ESTIMATEScore
TCGA-BP-4781-01A	990.869	1340.74	2331.61
TCGA-CJ-4644-01A	1075.03	1938.15	3013.19
TCGA-CZ-5986-01A	574.382	1118.51	1692.89
TCGA-BP-5176-01A	716.33	1293.93	2010.26
TCGA-CZ-4863-01A	912.005	2336.64	3248.64
TCGA-B8-A54D-01A	519.767	2449.58	2969.34
TCGA-A3-3387-01A	1355.91	1912.58	3268.49
TCGA-A3-3346-01A	173.517	2050.57	2224.09
TCGA-CZ-5982-01A	566.071	817.203	1383.27
TCGA-A3-3306-01A	182.787	1334.91	1517.7
TCGA-A3-3331-01A	950.306	1709.87	2660.18
TCGA-B0-5117-01A	-285.079	-180.723	-465.802
TCGA-AK-3429-01A	626.432	2289.15	2915.58
TCGA-DV-5576-01A	57.2481	-163.337	-106.089
TCGA-CZ-5470-01A	743.789	2156.87	2900.65
TCGA-CJ-4899-01A	1384.34	1474.94	2859.28
TCGA-BP-4995-01A	339.039	1154.84	1493.88
TCGA-CJ-5671-01A	1855.75	2525.74	4381.49
TCGA-BP-4756-01A	-477.146	922.333	445.187
TCGA-CJ-5684-01A	808.778	1671.67	2480.45
TCGA-A3-A8OW-01A	605.14	1298.66	1903.8
TCGA-BP-4988-01A	1102.41	2825.16	3927.57
TCGA-A3-3370-01A	1193.72	2105.83	3299.56
TCGA-B0-4822-01A	1088.75	1829.54	2918.29
TCGA-CZ-5451-01A	489.85	1473.04	1962.89
TCGA-BP-4774-01A	684.475	1202.19	1886.67
TCGA-CW-5590-01A	1095.96	1607.18	2703.14
TCGA-B0-4714-01A	815.992	2606.96	3422.95
TCGA-B0-4834-01A	-449.988	-355.25	-805.239
TCGA-CZ-5460-01A	548.286	2004.62	2552.91
TCGA-B0-4718-01A	618.582	1564.7	2183.28
TCGA-B0-5107-01A	-562.432	1810.89	1248.46
TCGA-B0-5702-01A	851.008	1776.73	2627.74
TCGA-B0-5400-01A	973.22	1953.58	2926.8
TCGA-B2-5633-01A	1023.34	1771.26	2794.61
TCGA-B0-4688-01A	307.122	1171.63	1478.75
TCGA-B0-4841-01A	1016.71	1358.49	2375.2
TCGA-BP-4766-01A	654.142	1214.63	1868.77
TCGA-B0-5115-01A	982.041	1520.54	2502.58
TCGA-B0-5097-01A	1775.84	1944.09	3719.94
TCGA-B0-5077-01A	479.776	1421.73	1901.51
TCGA-BP-4969-01A	238.173	391.503	629.676
TCGA-BP-5196-01A	1117.48	1777.34	2894.81
TCGA-A3-3383-01A	550.954	2122.92	2673.87
TCGA-CJ-4890-01A	2042.65	3090.97	5133.62
TCGA-B0-5081-01A	1406.27	2982.39	4388.66
TCGA-BP-4959-01A	926.128	1895.62	2821.75
TCGA-BP-4760-01A	583.988	602.533	1186.52
TCGA-CJ-4885-01A	464.385	947.98	1412.36
TCGA-BP-4344-01A	1359.72	1535.85	2895.57
TCGA-A3-3357-01A	389.17	1858.91	2248.08
TCGA-B0-4836-01A	980.306	1970.18	2950.48
TCGA-B0-4837-01A	1013.43	1278.17	2291.6
TCGA-BP-4762-01A	1684.61	1903.41	3588.02
TCGA-B0-5812-01A	1283.02	1596.04	2879.06
TCGA-AK-3431-01A	1503.52	1555.83	3059.36
TCGA-AK-3440-01A	-985.953	-68.9629	-1054.92
TCGA-B0-4713-01A	204.43	1442.72	1647.15
TCGA-BP-4768-01A	161.181	760.857	922.038
TCGA-CZ-5463-01A	438.816	1321.86	1760.68
TCGA-CJ-4875-01A	449.803	1953	2402.8
TCGA-CJ-4872-01A	1488.92	2055.47	3544.39
TCGA-B0-4691-01A	829.436	2011.07	2840.51
TCGA-AK-3428-01A	649.566	1469.72	2119.28
TCGA-BP-4999-01A	1073.6	1079.52	2153.12
TCGA-BP-4991-01A	939.314	1425.1	2364.41
TCGA-BP-4327-01A	567.78	1176.64	1744.42
TCGA-B8-5549-01A	775.226	1626.45	2401.68
TCGA-CJ-6030-01A	1139.68	2654.24	3793.92
TCGA-CJ-4920-01A	1098.67	1407.82	2506.48
TCGA-BP-4983-01A	753.724	2702.97	3456.69
TCGA-AK-3460-01A	856.943	1490.46	2347.41
TCGA-B8-4619-01A	-90.0101	144.77	54.7596
TCGA-A3-3363-01A	-59.4456	1075.21	1015.76
TCGA-BP-4765-01A	890.445	1148.3	2038.74
TCGA-CJ-4892-01A	808.844	1958.72	2767.57
TCGA-EU-5906-01A	1082.24	1484.23	2566.47
TCGA-CJ-4903-01A	999.331	1818.8	2818.13
TCGA-B0-5705-01A	537.236	1496.34	2033.58
TCGA-BP-5192-01A	265.192	479.327	744.519
TCGA-BP-4329-01A	1235.62	1738	2973.61
TCGA-BP-4784-01A	803.948	742.836	1546.78
TCGA-BP-5183-01A	274.624	1951.43	2226.06
TCGA-CJ-4870-01A	671.695	1232.73	1904.43
TCGA-CJ-4905-01A	1364.82	1274.38	2639.2
TCGA-B8-5546-01A	-529.801	-81.7705	-611.572
TCGA-BP-5178-01A	925.543	2173.6	3099.15
TCGA-CW-5580-01A	990.058	1361.23	2351.29
TCGA-B0-4847-01A	216.977	2640.29	2857.27
TCGA-B8-A54K-01A	-256.172	-78.3975	-334.57
TCGA-CJ-4634-01A	1124.26	1065.79	2190.05
TCGA-B0-5692-01A	324.963	2375.41	2700.37
TCGA-AK-3427-01A	-906.523	-14.0525	-920.575
TCGA-BP-5010-01A	1408.03	1505.93	2913.96
TCGA-BP-4801-01A	1616.06	1972.78	3588.84
TCGA-B0-5100-01A	951.034	756.639	1707.67
TCGA-B8-A54H-01A	608.137	1490	2098.13
TCGA-EU-5904-01A	1049.8	1399.12	2448.92
TCGA-BP-4803-01A	1009.35	1319.48	2328.83
TCGA-DV-A4W0-01A	423.548	835.846	1259.39
TCGA-BP-4162-01A	773.957	2249.97	3023.93
TCGA-BP-4169-01A	1669.05	2337.22	4006.27
TCGA-CZ-4854-01A	635.078	1338.37	1973.45
TCGA-G6-A5PC-01A	45.0185	1599.44	1644.46
TCGA-BP-4352-01A	-417.895	302.567	-115.328
TCGA-B8-5545-01A	1583.55	1776.62	3360.17
TCGA-AK-3426-01A	1263.79	3285.69	4549.47
TCGA-B0-4845-01A	357.358	921.58	1278.94
TCGA-BP-4964-01A	804.504	1608.79	2413.3
TCGA-BP-4961-01A	1013	1085.99	2098.99
TCGA-B8-4143-01A	854.69	2413.76	3268.45
TCGA-BP-4975-01A	1151.08	1135.86	2286.93
TCGA-BP-4971-01A	1451.43	2391.47	3842.91
TCGA-BP-4799-01A	1115.73	1936.42	3052.15
TCGA-CJ-4889-01A	1797.61	2369.74	4167.35
TCGA-BP-4167-01A	1860.72	2789.26	4649.98
TCGA-A3-3317-01A	1197.75	1586.06	2783.81
TCGA-A3-3358-01A	1064.92	2352.6	3417.53
TCGA-B0-5094-01A	-15.7958	957.574	941.778
TCGA-A3-3328-01A	-1233.26	-328.412	-1561.68
TCGA-BP-5198-01A	1452.49	1930.78	3383.27
TCGA-CZ-4860-01A	647.432	1391.66	2039.09
TCGA-B0-4821-01A	-88.9829	1208.45	1119.46
TCGA-CJ-5678-01A	603.946	2527.16	3131.11
TCGA-B0-4849-01A	683.123	1618.93	2302.05
TCGA-A3-A6NJ-01A	753.834	2301.25	3055.09
TCGA-BP-4789-01A	1066.86	881.747	1948.61
TCGA-A3-3325-01A	1054.35	1562.91	2617.26
TCGA-AS-3778-01A	948.757	1315.54	2264.3
TCGA-B0-4814-01A	645.286	965.927	1611.21
TCGA-B0-4710-01A	804.445	1446.73	2251.17
TCGA-A3-3376-01A	1488.96	1805.3	3294.26
TCGA-BP-5170-01A	1340.28	1562.71	2902.99
TCGA-EU-5905-01A	1060.52	1272.05	2332.56
TCGA-CJ-4916-01A	941.842	2781.99	3723.84
TCGA-BP-4173-01A	1520.94	3298.09	4819.03
TCGA-B2-4098-01A	173.544	1704.01	1877.55
TCGA-AK-3456-01A	-134.661	993.98	859.319
TCGA-BP-4787-01A	1651.67	2069.66	3721.33
TCGA-CJ-5682-01A	1238.53	1353.23	2591.76
TCGA-BP-5181-01A	850.572	1295.38	2145.95
TCGA-CW-6090-01A	1365.44	2138.75	3504.2
TCGA-B0-5712-01A	72.9852	765.597	838.582
TCGA-B8-A54E-01A	-471.586	538.314	66.7278
TCGA-BP-5009-01A	949.258	2037.63	2986.89
TCGA-CJ-5681-01A	-174.403	328.288	153.885
TCGA-BP-5000-01A	1120.13	1979.9	3100.03
TCGA-G6-A8L6-01A	566.586	1919.95	2486.53
TCGA-BP-4771-01A	1248.38	3142.43	4390.81
TCGA-3Z-A93Z-01A	766.197	1323.7	2089.9
TCGA-A3-3373-01A	980.892	1272.97	2253.86
TCGA-CW-5581-01A	392.359	1081.73	1474.09
TCGA-BP-5182-01A	1805.31	2393.81	4199.12
TCGA-CJ-4900-01A	973.192	2608.48	3581.67
TCGA-B0-5691-01A	1343.75	1417.08	2760.83
TCGA-CJ-4636-01A	1392.97	2378.96	3771.92
TCGA-A3-3326-01A	658.884	2364.23	3023.11
TCGA-B0-5706-01A	857.529	2321.15	3178.68
TCGA-CJ-4882-01A	1305.48	2553.53	3859.01
TCGA-BP-4165-01A	696.595	1701.96	2398.56
TCGA-BP-4759-01A	765.377	1360.63	2126
TCGA-BP-5177-01A	1240.99	1110.64	2351.63
TCGA-B0-5701-01A	359.18	1629.67	1988.85
TCGA-BP-4341-01A	291.93	963.903	1255.83
TCGA-B8-4154-01A	762.25	1902.56	2664.81
TCGA-CJ-4874-01A	903.035	1989.82	2892.85
TCGA-A3-3380-01A	904.253	1394	2298.26
TCGA-B8-5553-01A	967.227	1910.81	2878.03
TCGA-B0-5711-01A	940.954	1616.15	2557.1
TCGA-BP-4782-01A	946.338	1894.92	2841.26
TCGA-BP-4160-01A	1236.87	2400.56	3637.43
TCGA-BP-4345-01A	1962.11	2167.16	4129.28
TCGA-CZ-4853-01A	175.393	1211.75	1387.14
TCGA-CJ-4902-01A	1452.53	2097.74	3550.28
TCGA-B0-5113-01A	976.911	1715.93	2692.84
TCGA-B0-4816-01A	1110.99	2250.98	3361.97
TCGA-BP-5004-01A	815.861	1105.23	1921.09
TCGA-CJ-6027-01A	550.203	2541.38	3091.58
TCGA-B0-4824-01A	905.861	2255.93	3161.79
TCGA-A3-3329-01A	711.157	1758.79	2469.95
TCGA-A3-3372-01A	886.739	1616.76	2503.5
TCGA-A3-3319-01A	166.813	1609.48	1776.29
TCGA-A3-3365-01A	1186.3	1519.08	2705.37
TCGA-B0-4697-01A	1156.84	3075.13	4231.97
TCGA-CZ-5989-01A	1100.16	1682.73	2782.89
TCGA-B0-4842-01A	752.412	2289.76	3042.17
TCGA-BP-5175-01A	604.139	1655.14	2259.28
TCGA-CJ-4918-01A	1738.86	1912.02	3650.88
TCGA-B0-5694-01A	897.233	1485.07	2382.3
TCGA-AK-3434-01A	802.291	1639.94	2442.23
TCGA-CJ-4923-01A	1198.57	2314.96	3513.53
TCGA-BP-4158-01A	654.012	1160.27	1814.29
TCGA-CJ-4868-01A	1663.97	2387.62	4051.59
TCGA-BP-4976-01A	630.369	888.893	1519.26
TCGA-B0-5696-01A	636	1049.39	1685.39
TCGA-B0-5088-01A	1216.5	2088.28	3304.78
TCGA-CW-5585-01A	359.124	519.101	878.224
TCGA-B2-3923-01A	-536.821	96.5876	-440.234
TCGA-CJ-5686-01A	946.335	2002.51	2948.84
TCGA-A3-3311-01A	1043.33	1774.36	2817.69
TCGA-AK-3450-01A	386.323	1016.3	1402.62
TCGA-AK-3465-01A	-179.948	-276.599	-456.547
TCGA-B0-4843-01A	1107.96	1363.27	2471.23
TCGA-CW-5584-01A	988.464	1387.87	2376.34
TCGA-B8-A54J-01A	767.185	1657.22	2424.41
TCGA-CJ-4869-01A	871.131	2731.28	3602.41
TCGA-CJ-4908-01A	1287.51	1503.32	2790.83
TCGA-CW-6093-01A	840.409	1109.74	1950.14
TCGA-CJ-5679-01A	509.176	563.597	1072.77
TCGA-CW-6088-01A	910.491	922.772	1833.26
TCGA-B0-4839-01A	977.66	1958.05	2935.71
TCGA-B2-3924-01A	857.401	2668.09	3525.49
TCGA-B0-5075-01A	436.874	2183.72	2620.6
TCGA-BP-4758-01A	792.779	2282.56	3075.34
TCGA-CZ-4865-01A	1230.83	1900.28	3131.11
TCGA-CZ-5456-01A	884.075	1937.36	2821.43
TCGA-BP-4331-01A	874.301	1915.34	2789.64
TCGA-B0-4844-01A	319.069	1410.66	1729.73
TCGA-A3-3324-01A	780.714	1714.31	2495.03
TCGA-A3-A6NL-01A	1011.11	1918.14	2929.25
TCGA-CJ-4884-01A	812.87	2175.93	2988.8
TCGA-CZ-5985-01A	609.297	2134.38	2743.68
TCGA-BP-4338-01A	116.638	1438.33	1554.97
TCGA-BP-5201-01A	366.462	2021.16	2387.62
TCGA-BP-4346-01A	940.409	2863.61	3804.02
TCGA-A3-A8OV-01A	280.026	1335.73	1615.76
TCGA-A3-A6NI-01A	540.448	1446.94	1987.39
TCGA-CJ-6028-01A	1126.92	2481.84	3608.76
TCGA-BP-4972-01A	1705.42	1909.05	3614.47
TCGA-BP-5184-01A	1164.04	1595.05	2759.1
TCGA-BP-4807-01A	1392.27	1479.77	2872.04
TCGA-CJ-4639-01A	743.894	1881.88	2625.78
TCGA-AK-3455-01A	202.418	2032.41	2234.83
TCGA-BP-4795-01A	1492.01	1636.61	3128.62
TCGA-BP-5186-01A	812.173	1096.62	1908.8
TCGA-B0-4696-01A	222.776	161.274	384.05
TCGA-B0-4827-01A	1441.75	2017.77	3459.51
TCGA-BP-4968-01A	788.288	1992.07	2780.36
TCGA-B8-4148-01A	682.185	2425.57	3107.76
TCGA-AK-3425-01A	1337.22	2359.71	3696.93
TCGA-A3-3352-01A	626.38	1669.77	2296.15
TCGA-AK-3454-01A	1123.27	1699.37	2822.64
TCGA-CZ-4866-01A	282.28	1296.43	1578.71
TCGA-BP-4761-01A	-66.9659	1481.19	1414.23
TCGA-CZ-5465-01A	462.637	868.06	1330.7
TCGA-B0-4818-01A	669.573	1879	2548.58
TCGA-B0-4690-01A	1344.68	2512.79	3857.47
TCGA-A3-3367-01A	653.157	1480.85	2134.01
TCGA-B0-5121-01A	872.641	1851.18	2723.82
TCGA-CZ-5469-01A	224.54	996.365	1220.91
TCGA-B0-4698-01A	-209.184	2353.01	2143.83
TCGA-CZ-5459-01A	581.638	1456.7	2038.34
TCGA-BP-5194-01A	1023.34	1473.65	2496.98
TCGA-CJ-5683-01A	604.029	1084.56	1688.58
TCGA-BP-4326-01A	943.05	1257.17	2200.22
TCGA-BP-4343-01A	1793.32	2290.78	4084.1
TCGA-BP-4174-01A	589.079	1765.16	2354.24
TCGA-B8-A54I-01A	716.749	2326.16	3042.91
TCGA-B8-4621-01A	-87.1594	1394	1306.84
TCGA-CW-5588-01A	1457.86	1786.69	3244.56
TCGA-BP-4777-01A	1091.44	2735.69	3827.14
TCGA-CW-6097-01A	1519.08	2515.54	4034.61
TCGA-B0-4701-01A	632.119	1931.54	2563.66
TCGA-CJ-4640-01A	1045.63	2314.24	3359.87
TCGA-G6-A8L8-01A	-131.326	742.911	611.585
TCGA-BP-4998-01A	1509.93	2143.1	3653.03
TCGA-B2-5639-01A	568.351	1782.75	2351.1
TCGA-B0-4852-01A	701.922	1313.39	2015.31
TCGA-CW-5587-01A	1220.71	2488.61	3709.33
TCGA-B4-5832-01A	1231.77	1370.42	2602.19
TCGA-CJ-5680-01A	571.941	1035.18	1607.12
TCGA-BP-4993-01A	1156.47	1557.45	2713.92
TCGA-BP-4994-01A	70.9997	770.613	841.613
TCGA-CJ-4637-01A	1223.54	3110.68	4334.22
TCGA-BP-5168-01A	556.497	1125.21	1681.7
TCGA-B8-5165-01A	1253.86	1209.39	2463.24
TCGA-CW-5583-01A	825.307	844.675	1669.98
TCGA-B0-5095-01A	1573.29	1601.88	3175.17
TCGA-MM-A564-01A	614.606	1255.48	1870.09
TCGA-B0-5083-01A	1383.88	1792.07	3175.95
TCGA-B0-5085-01A	243.686	1212.16	1455.84
TCGA-B0-5690-01A	986.946	1647.09	2634.03
TCGA-CZ-5464-01A	1235.58	2287.56	3523.14
TCGA-CZ-5455-01A	994.695	2300.47	3295.17
TCGA-A3-3378-01A	1011.65	2637.85	3649.49
TCGA-A3-3307-01A	686.886	1730.92	2417.8
TCGA-CJ-4878-01A	342.075	813.006	1155.08
TCGA-CZ-4864-01A	819.667	2469.52	3289.19
TCGA-CZ-5468-01A	679.66	1526.68	2206.34
TCGA-BP-4170-01A	1193.74	1981.95	3175.69
TCGA-EU-5907-01A	418.222	598.838	1017.06
TCGA-CJ-5676-01A	1294.35	2032.63	3326.98
TCGA-BP-5189-01A	1256.21	1844.81	3101.02
TCGA-BP-5169-01A	889.607	2422.81	3312.41
TCGA-BP-4340-01A	57.9096	737.291	795.2
TCGA-A3-3322-01A	851.115	998.631	1849.75
TCGA-A3-3347-01A	1735.28	2389.16	4124.44
TCGA-B0-5098-01A	-1287.36	-635.007	-1922.37
TCGA-B0-4694-01A	1385.87	2590.13	3976
TCGA-A3-3316-01A	1626.92	1545.46	3172.38
TCGA-BP-4960-01A	1132.38	2039.81	3172.19
TCGA-GK-A6C7-01A	722.743	1318.37	2041.12
TCGA-A3-3374-01A	290.545	1924.23	2214.78
TCGA-B0-4823-01A	1275.99	1788.08	3064.07
TCGA-A3-3313-01A	25.199	248.044	273.243
TCGA-G6-A8L7-01A	-38.838	1139.23	1100.39
TCGA-B2-4099-01A	679.907	2124.69	2804.59
TCGA-B0-5108-01A	1751.86	2547.88	4299.73
TCGA-CZ-4861-01A	722.694	2500.78	3223.47
TCGA-B0-4706-01A	375.127	1226.45	1601.58
TCGA-B0-4819-01A	1383.87	3217.43	4601.31
TCGA-A3-3385-01A	27.402	462.08	489.482
TCGA-DV-5566-01A	508.478	1019.59	1528.07
TCGA-B0-4707-01A	177.595	877.125	1054.72
TCGA-B0-5703-01A	205.342	1376.48	1581.82
TCGA-B8-A54F-01A	1015.06	1540.88	2555.94
TCGA-CZ-5453-01A	363.826	473.832	837.658
TCGA-B4-5378-01A	488.06	625.685	1113.74
TCGA-CW-5589-01A	1029.55	1581.36	2610.9
TCGA-B2-5635-01A	788.427	1930.44	2718.87
TCGA-B0-4810-01A	1234.48	2245.34	3479.82
TCGA-CJ-6033-01A	994.01	1455.81	2449.82
TCGA-CZ-5466-01A	940.648	2347.8	3288.44
TCGA-B0-4811-01A	461.033	1149.45	1610.48
TCGA-A3-3320-01A	662.237	1245.83	1908.06
TCGA-CJ-4873-01A	1021.76	2660.81	3682.58
TCGA-B0-5700-01A	509.37	1305.56	1814.93
TCGA-B4-5836-01A	1108.93	1624.04	2732.96
TCGA-B8-5550-01A	1582.45	1491.84	3074.29
TCGA-AK-3461-01A	876.745	1512.59	2389.34
TCGA-CJ-4638-01A	-102.075	731.787	629.712
TCGA-A3-3349-01A	1448.47	1507.22	2955.69
TCGA-B0-4848-01A	1133.85	1924.3	3058.14
TCGA-DV-5575-01A	1050.24	1652.47	2702.7
TCGA-BP-4967-01A	481.223	1031.95	1513.17
TCGA-DV-5568-01A	1075.2	1773.53	2848.73
TCGA-AK-3444-01A	544.652	1247.23	1791.89
TCGA-B0-4828-01A	-262.726	1224.77	962.044
TCGA-CJ-4881-01A	1185.75	2114.4	3300.16
TCGA-BP-5174-01A	416.718	1108.92	1525.64
TCGA-CZ-5461-01A	1200.94	1746.51	2947.45
TCGA-B0-4712-01A	1171.66	2098.12	3269.77
TCGA-CJ-4907-01A	1295.81	1304.71	2600.53
TCGA-B0-5707-01A	-112.29	792.954	680.664
TCGA-BP-4962-01A	1537.64	2193.26	3730.89
TCGA-BP-4804-01A	1482.65	2562.78	4045.43
TCGA-BP-4987-01A	849.065	1468.47	2317.53
TCGA-BP-5008-01A	1318.82	2024.14	3342.96
TCGA-AK-3445-01A	936.436	2007.35	2943.79
TCGA-MW-A4EC-01A	465.188	1175.71	1640.9
TCGA-B0-5102-01A	203.497	1188.45	1391.94
TCGA-BP-4985-01A	898.31	1469.8	2368.11
TCGA-AK-3436-01A	390.651	1036.05	1426.7
TCGA-BP-4775-01A	526.961	1448.71	1975.67
TCGA-B0-5699-01A	250.765	1496.32	1747.08
TCGA-B0-5693-01A	768.647	633.928	1402.58
TCGA-6D-AA2E-01A	182.143	792.537	974.68
TCGA-BP-5180-01A	122.951	1925.01	2047.96
TCGA-BP-5195-01A	1373.38	1592.34	2965.72
TCGA-BP-4989-01A	1217.47	3040	4257.46
TCGA-B0-5402-01A	1029.44	1351.21	2380.65
TCGA-B0-5697-01A	689.229	2268.91	2958.14
TCGA-AK-3447-01A	-805.761	329.758	-476.003
TCGA-CJ-4876-01A	-83.2815	1064.44	981.155
TCGA-B0-4693-01A	499.714	2011.05	2510.77
TCGA-BP-4981-01A	333.44	1623.67	1957.11
TCGA-BP-4354-01A	1638.19	2811.98	4450.17
TCGA-CZ-5457-01A	850.904	1536.95	2387.85
TCGA-CZ-4858-01A	600.025	2162.1	2762.13
TCGA-A3-3359-01A	806.383	1988.03	2794.41
TCGA-A3-3323-01A	1163.8	2017.03	3180.83
TCGA-BP-4335-01A	894.398	1929.03	2823.43
TCGA-CJ-4888-01A	1309.07	3030.35	4339.41
TCGA-B8-4620-01A	1321.87	1826.48	3148.35
TCGA-B0-5110-01A	1144.48	1342.62	2487.1
TCGA-AS-3777-01A	-241.191	423.103	181.911
TCGA-A3-3351-01A	946.505	2466.74	3413.24
TCGA-B0-5080-01A	1575.83	1926.87	3502.71
TCGA-AK-3451-01A	650.21	1776.76	2426.97
TCGA-BP-4330-01A	1081.87	2527	3608.87
TCGA-B0-5104-01A	434.932	1188.33	1623.26
TCGA-B0-5119-01A	778.071	1274.02	2052.09
TCGA-B0-5695-01A	615.523	937.28	1552.8
TCGA-B2-A4SR-01A	759.991	1541.43	2301.42
TCGA-BP-5190-01A	279.853	1144.5	1424.36
TCGA-BP-5191-01A	508.002	2835.94	3343.94
TCGA-BP-5006-01A	725.889	1388.24	2114.13
TCGA-BP-4776-01A	712.908	1511.63	2224.53
TCGA-CZ-5467-01A	776.038	1081.45	1857.49
TCGA-B0-5116-01A	637.237	548.878	1186.12
TCGA-CW-6087-01A	975.387	3187.5	4162.88
TCGA-B0-4699-01A	581.895	1836.03	2417.92
TCGA-B0-5099-01A	35.8605	58.5467	94.4072
TCGA-BP-5185-01A	432.094	1169.15	1601.25
TCGA-B2-4101-01A	961.479	2217.94	3179.42
TCGA-BP-4977-01A	623.61	1523.11	2146.72
TCGA-CJ-4871-01A	1118.66	1379.75	2498.41
TCGA-CZ-4859-01A	119.276	696.787	816.063
TCGA-BP-4769-01A	858.774	172.168	1030.94
TCGA-A3-3343-01A	497.767	2096.72	2594.49
TCGA-B0-5092-01A	825.414	2718.65	3544.06
TCGA-CZ-5462-01A	416.182	1872.08	2288.26
TCGA-B0-5698-01A	607.778	2132.33	2740.11
TCGA-B8-5162-01A	1856.48	3054.26	4910.74
TCGA-B2-5636-01A	930.484	976.841	1907.33
TCGA-CZ-5984-01A	583.064	1759.84	2342.9
TCGA-BP-5200-01A	1342.2	1861.56	3203.76
TCGA-B8-A54G-01A	371.719	2999.88	3371.6
TCGA-BP-4334-01A	-686.236	248.454	-437.782
TCGA-CZ-5988-01A	1016.77	1322.59	2339.36
TCGA-BP-4353-01A	1343.71	2162.93	3506.64
TCGA-BP-4163-01A	944.234	1728.21	2672.45
TCGA-AK-3453-01A	350.698	2577.2	2927.9
TCGA-AK-3433-01A	-674.133	-36.3882	-710.521
TCGA-DV-5569-01A	961.145	1703.02	2664.17
TCGA-DV-A4VZ-01A	-275.184	55.353	-219.831
TCGA-B0-4815-01A	982.882	2869.87	3852.75
TCGA-BP-4176-01A	1300.23	2316.35	3616.58
TCGA-BP-4790-01A	1456.52	2123.43	3579.95
TCGA-CJ-4912-01A	268.368	1180.42	1448.79
TCGA-BP-4351-01A	635.193	1216.65	1851.84
TCGA-BP-4347-01A	706.148	1202.56	1908.7
TCGA-MM-A84U-01A	1017.34	1667.23	2684.57
TCGA-BP-4992-01A	165.809	2610.85	2776.66
TCGA-B2-5641-01A	914.312	2423.96	3338.27
TCGA-B8-5159-01A	648.802	1377.78	2026.58
TCGA-DV-5567-01A	68.0663	95.5271	163.593
TCGA-CJ-4895-01A	1539.88	1952.71	3492.59
TCGA-B8-4151-01A	321.275	902.249	1223.52
TCGA-B4-5834-01A	991.117	1184.32	2175.44
TCGA-CZ-4862-01A	964.232	2615.29	3579.52
TCGA-BP-4164-01A	150.911	862.445	1013.36
TCGA-B8-4622-01A	906.288	1998.55	2904.84
TCGA-BP-4177-01A	484.417	319.041	803.458
TCGA-BP-4770-01A	1830.47	1328.22	3158.7
TCGA-CZ-5458-01A	814.558	1738.12	2552.68
TCGA-CJ-4887-01A	889.718	2549.83	3439.55
TCGA-BP-4974-01A	973.136	1100.6	2073.74
TCGA-BP-5001-01A	339.365	1457.64	1797
TCGA-B4-5377-01A	674.224	1548.54	2222.77
TCGA-BP-4973-01A	634.624	1760.71	2395.33
TCGA-CJ-5677-01A	1510.57	1837.67	3348.25
TCGA-B0-4833-01A	698.497	1937.03	2635.52
TCGA-BP-4332-01A	807.514	1146.44	1953.95
TCGA-CJ-6031-01A	1681.38	2360.47	4041.85
TCGA-CZ-5452-01A	507.684	2706.4	3214.09
TCGA-CW-5591-01A	671.035	259.144	930.18
TCGA-B0-4700-01A	1606.77	2707.24	4314.01
TCGA-BP-5187-01A	978.446	1255.36	2233.81
TCGA-BP-4355-01A	1029.18	905.401	1934.58
TCGA-CJ-5672-01A	930.956	2531.7	3462.65
TCGA-DV-5565-01A	939.186	1319.74	2258.93
TCGA-DV-A4VX-01A	-280.968	1149.64	868.674
TCGA-BP-4325-01A	559.422	1822.95	2382.37
TCGA-CJ-6032-01A	480.691	1199.77	1680.46
TCGA-B0-5709-01A	1744.43	2590.38	4334.81
TCGA-CJ-4897-01A	845.252	1070.14	1915.39
TCGA-B0-5096-01A	1070.6	1875.94	2946.54
TCGA-BP-5199-01A	1413.7	2533.32	3947.02
TCGA-BP-4161-01A	755.595	2454.74	3210.33
TCGA-AK-3443-01A	-1286.69	-600.135	-1886.82
TCGA-DV-5573-01A	853.502	2348.72	3202.23
TCGA-BP-4797-01A	1158.66	1942.59	3101.25
TCGA-CZ-4857-01A	960.498	1738.67	2699.17
TCGA-BP-4763-01A	1072.76	1173.67	2246.44
TCGA-CJ-4893-01A	1013.44	2035.25	3048.69
TCGA-BP-4965-01A	963.681	1246.98	2210.66
TCGA-CJ-5689-01A	1514.07	2068.73	3582.8
TCGA-B0-5084-01A	-235.588	860.127	624.539
TCGA-A3-3382-01A	694.279	1572.34	2266.62
TCGA-B0-4945-01A	680.621	1088.96	1769.58
TCGA-CZ-5987-01A	308.698	1829.71	2138.41
TCGA-DV-5574-01A	1693.92	2310.05	4003.97
TCGA-CZ-5454-01A	893.538	2239.09	3132.63
TCGA-BP-4159-01A	1206	1673.45	2879.45
TCGA-CJ-4904-01A	964.773	1554.16	2518.93
TCGA-B8-5158-01A	755.085	1955.05	2710.13
TCGA-B0-4838-01A	646.319	2273.27	2919.58
TCGA-B0-5399-01A	974.648	1817.4	2792.05
TCGA-BP-4970-01A	1611.7	2144.47	3756.17
TCGA-A3-3335-01A	175.754	1107.75	1283.51
TCGA-BP-4342-01A	979.371	1421.28	2400.65
TCGA-CJ-4886-01A	1212.62	1852.53	3065.15
TCGA-BP-4963-01A	911.689	2001.02	2912.7
TCGA-B0-5710-01A	927.779	1447.61	2375.39
TCGA-B2-4102-01A	847.241	2062.19	2909.44
TCGA-A3-3362-01A	990.961	1117.64	2108.6
TCGA-B0-5109-01A	479.986	2096.96	2576.95
TCGA-B0-4817-01A	-101.39	1976.59	1875.2
TCGA-CJ-5675-01A	494.638	2553.15	3047.78
TCGA-CJ-4635-01A	949.327	2044.71	2994.04
TCGA-BP-5173-01A	802.281	1763.94	2566.22
TCGA-B0-5713-01A	647.073	1391.48	2038.55
TCGA-BP-4986-01A	1417.35	1725.42	3142.78
TCGA-B0-5120-01A	1388	1564.83	2952.83
TCGA-B8-5163-01A	1916.1	2558.43	4474.53
TCGA-CJ-4894-01A	836.2	2207.01	3043.21
TCGA-CJ-4891-01A	913.899	2126.54	3040.44
TCGA-CJ-4641-01A	1174.42	2716.51	3890.93
TCGA-T7-A92I-01A	-471.676	643.315	171.639
TCGA-AK-3458-01A	196.265	1460.29	1656.55
TCGA-B0-4703-01A	1663.23	2011.67	3674.9
TCGA-B0-5106-01A	975.246	2101.25	3076.49
TCGA-B0-4846-01A	989.801	1899.34	2889.14
TCGA-CJ-4643-01A	1270.71	1779.22	3049.93
TCGA-BP-5007-01A	583.175	1509.68	2092.85
TCGA-CJ-4901-01A	1147.91	2954.51	4102.42
TCGA-BP-4349-01A	719.858	1192.07	1911.93
TCGA-BP-4982-01A	1379.38	1692.14	3071.52

## Sheet: TMB
	total	total_perMB	total_perMB_log
TCGA-AK-3443-01A	6	0.12	-0.920819
TCGA-B8-5546-01A	7	0.14	-0.853872
TCGA-BP-4177-01A	7	0.14	-0.853872
TCGA-DV-A4VZ-01A	7	0.14	-0.853872
TCGA-AK-3427-01A	9	0.18	-0.744727
TCGA-AK-3453-01A	9	0.18	-0.744727
TCGA-B0-5117-01A	9	0.18	-0.744727
TCGA-BP-4760-01A	9	0.18	-0.744727
TCGA-BP-4994-01A	11	0.22	-0.657577
TCGA-DV-5569-01A	11	0.22	-0.657577
TCGA-A3-3374-01A	12	0.24	-0.619789
TCGA-B0-5083-01A	13	0.26	-0.585027
TCGA-B8-4619-01A	13	0.26	-0.585027
TCGA-BP-4795-01A	13	0.26	-0.585027
TCGA-DV-5567-01A	13	0.26	-0.585027
TCGA-DV-5576-01A	13	0.26	-0.585027
TCGA-B2-3923-01A	14	0.28	-0.552842
TCGA-B2-5636-01A	14	0.28	-0.552842
TCGA-B8-A54K-01A	14	0.28	-0.552842
TCGA-AS-3777-01A	15	0.3	-0.522879
TCGA-B8-5165-01A	15	0.3	-0.522879
TCGA-DV-5568-01A	15	0.3	-0.522879
TCGA-AK-3429-01A	17	0.34	-0.468521
TCGA-AK-3440-01A	17	0.34	-0.468521
TCGA-CW-6097-01A	17	0.34	-0.468521
TCGA-AK-3447-01A	18	0.36	-0.443697
TCGA-DV-5574-01A	18	0.36	-0.443697
TCGA-6D-AA2E-01A	19	0.38	-0.420216
TCGA-AK-3426-01A	19	0.38	-0.420216
TCGA-BP-5194-01A	19	0.38	-0.420216
TCGA-CZ-5454-01A	19	0.38	-0.420216
TCGA-B8-5545-01A	20	0.4	-0.39794
TCGA-A3-3347-01A	21	0.42	-0.376751
TCGA-BP-4987-01A	21	0.42	-0.376751
TCGA-BP-5184-01A	21	0.42	-0.376751
TCGA-CZ-5458-01A	21	0.42	-0.376751
TCGA-DV-5575-01A	21	0.42	-0.376751
TCGA-CJ-4908-01A	22	0.44	-0.356547
TCGA-CJ-5681-01A	22	0.44	-0.356547
TCGA-CW-5583-01A	22	0.44	-0.356547
TCGA-AK-3456-01A	23	0.46	-0.337242
TCGA-AK-3465-01A	23	0.46	-0.337242
TCGA-B8-A54F-01A	23	0.46	-0.337242
TCGA-BP-5007-01A	23	0.46	-0.337242
TCGA-CJ-4899-01A	23	0.46	-0.337242
TCGA-B0-5100-01A	24	0.48	-0.318759
TCGA-B0-5707-01A	24	0.48	-0.318759
TCGA-B4-5834-01A	24	0.48	-0.318759
TCGA-CZ-5452-01A	24	0.48	-0.318759
TCGA-B0-5400-01A	25	0.5	-0.30103
TCGA-A3-3380-01A	26	0.52	-0.283997
TCGA-A3-A8OW-01A	26	0.52	-0.283997
TCGA-BP-4970-01A	26	0.52	-0.283997
TCGA-CJ-4637-01A	26	0.52	-0.283997
TCGA-A3-A6NL-01A	27	0.54	-0.267606
TCGA-AK-3458-01A	27	0.54	-0.267606
TCGA-BP-4973-01A	27	0.54	-0.267606
TCGA-BP-5186-01A	27	0.54	-0.267606
TCGA-CJ-5684-01A	27	0.54	-0.267606
TCGA-B0-4700-01A	28	0.56	-0.251812
TCGA-B0-5711-01A	28	0.56	-0.251812
TCGA-BP-4982-01A	28	0.56	-0.251812
TCGA-BP-5001-01A	28	0.56	-0.251812
TCGA-B2-A4SR-01A	29	0.58	-0.236572
TCGA-BP-4961-01A	29	0.58	-0.236572
TCGA-BP-4972-01A	29	0.58	-0.236572
TCGA-BP-4998-01A	29	0.58	-0.236572
TCGA-CZ-5455-01A	29	0.58	-0.236572
TCGA-DV-5573-01A	29	0.58	-0.236572
TCGA-T7-A92I-01A	29	0.58	-0.236572
TCGA-B0-5113-01A	30	0.6	-0.221849
TCGA-BP-4974-01A	30	0.6	-0.221849
TCGA-CW-5591-01A	30	0.6	-0.221849
TCGA-B0-5710-01A	31	0.62	-0.207608
TCGA-B8-4148-01A	31	0.62	-0.207608
TCGA-BP-4162-01A	31	0.62	-0.207608
TCGA-BP-4991-01A	31	0.62	-0.207608
TCGA-CZ-4863-01A	31	0.62	-0.207608
TCGA-CZ-5460-01A	31	0.62	-0.207608
TCGA-CZ-5988-01A	31	0.62	-0.207608
TCGA-A3-3349-01A	32	0.64	-0.19382
TCGA-A3-3365-01A	32	0.64	-0.19382
TCGA-A3-3370-01A	32	0.64	-0.19382
TCGA-BP-4992-01A	32	0.64	-0.19382
TCGA-BP-5000-01A	32	0.64	-0.19382
TCGA-BP-5170-01A	32	0.64	-0.19382
TCGA-BP-5190-01A	32	0.64	-0.19382
TCGA-BP-5200-01A	32	0.64	-0.19382
TCGA-B0-5693-01A	33	0.66	-0.180456
TCGA-B0-5699-01A	33	0.66	-0.180456
TCGA-BP-4163-01A	33	0.66	-0.180456
TCGA-BP-4968-01A	33	0.66	-0.180456
TCGA-BP-4971-01A	33	0.66	-0.180456
TCGA-BP-4986-01A	33	0.66	-0.180456
TCGA-BP-4995-01A	33	0.66	-0.180456
TCGA-BP-5174-01A	33	0.66	-0.180456
TCGA-BP-5175-01A	33	0.66	-0.180456
TCGA-CZ-5469-01A	33	0.66	-0.180456
TCGA-CZ-5984-01A	33	0.66	-0.180456
TCGA-MW-A4EC-01A	33	0.66	-0.180456
TCGA-A3-3316-01A	34	0.68	-0.167491
TCGA-AK-3436-01A	34	0.68	-0.167491
TCGA-B0-5108-01A	34	0.68	-0.167491
TCGA-B8-A54G-01A	34	0.68	-0.167491
TCGA-BP-4164-01A	34	0.68	-0.167491
TCGA-BP-5006-01A	34	0.68	-0.167491
TCGA-BP-5008-01A	34	0.68	-0.167491
TCGA-BP-5177-01A	34	0.68	-0.167491
TCGA-B0-4706-01A	35	0.7	-0.154902
TCGA-B0-4945-01A	35	0.7	-0.154902
TCGA-B0-5812-01A	35	0.7	-0.154902
TCGA-BP-4977-01A	35	0.7	-0.154902
TCGA-BP-5180-01A	35	0.7	-0.154902
TCGA-BP-5201-01A	35	0.7	-0.154902
TCGA-CJ-5680-01A	35	0.7	-0.154902
TCGA-CZ-5982-01A	35	0.7	-0.154902
TCGA-CZ-5989-01A	35	0.7	-0.154902
TCGA-B0-5081-01A	36	0.72	-0.142668
TCGA-B8-A54E-01A	36	0.72	-0.142668
TCGA-CJ-4900-01A	36	0.72	-0.142668
TCGA-CJ-4916-01A	36	0.72	-0.142668
TCGA-EU-5904-01A	36	0.72	-0.142668
TCGA-A3-3376-01A	37	0.74	-0.130768
TCGA-B0-5121-01A	37	0.74	-0.130768
TCGA-BP-4999-01A	37	0.74	-0.130768
TCGA-CJ-5678-01A	37	0.74	-0.130768
TCGA-CJ-6032-01A	37	0.74	-0.130768
TCGA-CZ-5463-01A	37	0.74	-0.130768
TCGA-DV-5566-01A	37	0.74	-0.130768
TCGA-B0-5084-01A	38	0.76	-0.119186
TCGA-B2-5633-01A	38	0.76	-0.119186
TCGA-BP-4962-01A	39	0.78	-0.107905
TCGA-BP-4981-01A	39	0.78	-0.107905
TCGA-BP-4988-01A	39	0.78	-0.107905
TCGA-BP-5196-01A	39	0.78	-0.107905
TCGA-A3-3326-01A	40	0.8	-0.09691
TCGA-A3-3362-01A	40	0.8	-0.09691
TCGA-A3-3363-01A	40	0.8	-0.09691
TCGA-B0-5109-01A	40	0.8	-0.09691
TCGA-BP-5004-01A	40	0.8	-0.09691
TCGA-BP-5169-01A	40	0.8	-0.09691
TCGA-BP-5183-01A	40	0.8	-0.09691
TCGA-CJ-4641-01A	40	0.8	-0.09691
TCGA-CW-5585-01A	40	0.8	-0.09691
TCGA-EU-5907-01A	40	0.8	-0.09691
TCGA-A3-3322-01A	41	0.82	-0.0861861
TCGA-A3-3323-01A	41	0.82	-0.0861861
TCGA-B2-4102-01A	41	0.82	-0.0861861
TCGA-BP-5189-01A	41	0.82	-0.0861861
TCGA-CJ-4903-01A	41	0.82	-0.0861861
TCGA-CJ-4904-01A	41	0.82	-0.0861861
TCGA-CJ-4905-01A	41	0.82	-0.0861861
TCGA-B0-5077-01A	42	0.84	-0.0757207
TCGA-B0-5697-01A	42	0.84	-0.0757207
TCGA-B2-4101-01A	42	0.84	-0.0757207
TCGA-B2-5639-01A	42	0.84	-0.0757207
TCGA-B8-5553-01A	42	0.84	-0.0757207
TCGA-BP-4965-01A	42	0.84	-0.0757207
TCGA-BP-5009-01A	42	0.84	-0.0757207
TCGA-CJ-4640-01A	42	0.84	-0.0757207
TCGA-A3-3383-01A	43	0.86	-0.0655015
TCGA-B4-5377-01A	43	0.86	-0.0655015
TCGA-B8-4151-01A	43	0.86	-0.0655015
TCGA-B8-5549-01A	43	0.86	-0.0655015
TCGA-BP-5192-01A	43	0.86	-0.0655015
TCGA-CJ-4643-01A	43	0.86	-0.0655015
TCGA-CJ-6028-01A	43	0.86	-0.0655015
TCGA-CZ-5470-01A	43	0.86	-0.0655015
TCGA-CZ-5985-01A	43	0.86	-0.0655015
TCGA-CZ-5987-01A	43	0.86	-0.0655015
TCGA-A3-A6NJ-01A	44	0.88	-0.0555173
TCGA-B0-5120-01A	44	0.88	-0.0555173
TCGA-B0-5696-01A	44	0.88	-0.0555173
TCGA-B0-5706-01A	44	0.88	-0.0555173
TCGA-BP-4770-01A	44	0.88	-0.0555173
TCGA-BP-5178-01A	44	0.88	-0.0555173
TCGA-BP-5181-01A	44	0.88	-0.0555173
TCGA-BP-5187-01A	44	0.88	-0.0555173
TCGA-BP-5191-01A	44	0.88	-0.0555173
TCGA-A3-3378-01A	45	0.9	-0.0457575
TCGA-B0-5691-01A	45	0.9	-0.0457575
TCGA-B8-5159-01A	45	0.9	-0.0457575
TCGA-AS-3778-01A	46	0.92	-0.0362122
TCGA-B0-5104-01A	46	0.92	-0.0362122
TCGA-B0-5107-01A	46	0.92	-0.0362122
TCGA-CJ-4644-01A	46	0.92	-0.0362122
TCGA-CW-6087-01A	46	0.92	-0.0362122
TCGA-A3-3311-01A	47	0.94	-0.0268721
TCGA-A3-3373-01A	47	0.94	-0.0268721
TCGA-B0-5402-01A	47	0.94	-0.0268721
TCGA-BP-4161-01A	47	0.94	-0.0268721
TCGA-CJ-5671-01A	47	0.94	-0.0268721
TCGA-CW-5588-01A	47	0.94	-0.0268721
TCGA-CZ-5986-01A	47	0.94	-0.0268721
TCGA-B0-4810-01A	48	0.96	-0.0177288
TCGA-B0-4842-01A	48	0.96	-0.0177288
TCGA-B0-5692-01A	48	0.96	-0.0177288
TCGA-B2-5635-01A	48	0.96	-0.0177288
TCGA-CJ-4636-01A	48	0.96	-0.0177288
TCGA-CJ-4901-01A	48	0.96	-0.0177288
TCGA-CJ-4907-01A	48	0.96	-0.0177288
TCGA-CW-5581-01A	48	0.96	-0.0177288
TCGA-CZ-5466-01A	48	0.96	-0.0177288
TCGA-B0-5690-01A	49	0.98	-0.00877392
TCGA-B0-5695-01A	49	0.98	-0.00877392
TCGA-B2-4098-01A	49	0.98	-0.00877392
TCGA-B8-5158-01A	49	0.98	-0.00877392
TCGA-B8-A54J-01A	49	0.98	-0.00877392
TCGA-CJ-5686-01A	49	0.98	-0.00877392
TCGA-A3-3385-01A	50	1	0
TCGA-AK-3455-01A	50	1	0
TCGA-B4-5836-01A	50	1	0
TCGA-B8-4143-01A	50	1	0
TCGA-B8-A54D-01A	50	1	0
TCGA-CJ-4923-01A	50	1	0
TCGA-CJ-5683-01A	50	1	0
TCGA-CW-5589-01A	50	1	0
TCGA-DV-5565-01A	50	1	0
TCGA-A3-3358-01A	51	1.02	0.00860017
TCGA-B0-5080-01A	51	1.02	0.00860017
TCGA-BP-4801-01A	51	1.02	0.00860017
TCGA-BP-4967-01A	51	1.02	0.00860017
TCGA-CZ-5456-01A	51	1.02	0.00860017
TCGA-B0-5088-01A	52	1.04	0.0170333
TCGA-B0-5110-01A	52	1.04	0.0170333
TCGA-B0-5115-01A	52	1.04	0.0170333
TCGA-B8-4622-01A	52	1.04	0.0170333
TCGA-B8-5162-01A	52	1.04	0.0170333
TCGA-B8-A54I-01A	52	1.04	0.0170333
TCGA-BP-4989-01A	52	1.04	0.0170333
TCGA-CJ-5675-01A	52	1.04	0.0170333
TCGA-CJ-5676-01A	52	1.04	0.0170333
TCGA-EU-5905-01A	52	1.04	0.0170333
TCGA-B0-5097-01A	53	1.06	0.0253059
TCGA-B0-5116-01A	53	1.06	0.0253059
TCGA-B2-4099-01A	53	1.06	0.0253059
TCGA-BP-4993-01A	53	1.06	0.0253059
TCGA-CZ-5461-01A	53	1.06	0.0253059
TCGA-G6-A5PC-01A	53	1.06	0.0253059
TCGA-G6-A8L6-01A	53	1.06	0.0253059
TCGA-EU-5906-01A	54	1.08	0.0334238
TCGA-B0-4818-01A	55	1.1	0.0413927
TCGA-B0-4821-01A	55	1.1	0.0413927
TCGA-B0-5700-01A	55	1.1	0.0413927
TCGA-BP-4960-01A	55	1.1	0.0413927
TCGA-CZ-5462-01A	55	1.1	0.0413927
TCGA-A3-3319-01A	56	1.12	0.049218
TCGA-B0-4815-01A	56	1.12	0.049218
TCGA-B0-5085-01A	56	1.12	0.049218
TCGA-B0-5702-01A	56	1.12	0.049218
TCGA-BP-4983-01A	56	1.12	0.049218
TCGA-BP-5010-01A	56	1.12	0.049218
TCGA-CJ-4638-01A	56	1.12	0.049218
TCGA-CJ-4902-01A	56	1.12	0.049218
TCGA-CJ-6031-01A	56	1.12	0.049218
TCGA-DV-A4W0-01A	56	1.12	0.049218
TCGA-G6-A8L7-01A	56	1.12	0.049218
TCGA-A3-3317-01A	57	1.14	0.0569049
TCGA-A3-3367-01A	57	1.14	0.0569049
TCGA-B0-5709-01A	57	1.14	0.0569049
TCGA-B8-5163-01A	57	1.14	0.0569049
TCGA-CZ-4864-01A	57	1.14	0.0569049
TCGA-B0-5705-01A	59	1.18	0.071882
TCGA-B2-3924-01A	59	1.18	0.071882
TCGA-B2-5641-01A	59	1.18	0.071882
TCGA-B4-5832-01A	59	1.18	0.071882
TCGA-BP-5182-01A	59	1.18	0.071882
TCGA-CW-5590-01A	59	1.18	0.071882
TCGA-CZ-5453-01A	60	1.2	0.0791812
TCGA-B0-5092-01A	61	1.22	0.0863598
TCGA-B0-5698-01A	61	1.22	0.0863598
TCGA-B0-5703-01A	61	1.22	0.0863598
TCGA-CJ-5682-01A	61	1.22	0.0863598
TCGA-CJ-6033-01A	61	1.22	0.0863598
TCGA-CW-5587-01A	61	1.22	0.0863598
TCGA-A3-3331-01A	62	1.24	0.0934217
TCGA-A3-A6NI-01A	62	1.24	0.0934217
TCGA-BP-5173-01A	62	1.24	0.0934217
TCGA-CJ-4882-01A	62	1.24	0.0934217
TCGA-CJ-4918-01A	62	1.24	0.0934217
TCGA-CJ-5677-01A	62	1.24	0.0934217
TCGA-B8-A54H-01A	63	1.26	0.100371
TCGA-BP-5195-01A	63	1.26	0.100371
TCGA-CJ-4869-01A	63	1.26	0.100371
TCGA-A3-3372-01A	64	1.28	0.10721
TCGA-B0-5099-01A	64	1.28	0.10721
TCGA-B0-5106-01A	64	1.28	0.10721
TCGA-BP-5198-01A	64	1.28	0.10721
TCGA-G6-A8L8-01A	64	1.28	0.10721
TCGA-MM-A84U-01A	64	1.28	0.10721
TCGA-A3-3387-01A	65	1.3	0.113943
TCGA-CJ-4634-01A	65	1.3	0.113943
TCGA-CJ-5689-01A	65	1.3	0.113943
TCGA-CZ-5457-01A	65	1.3	0.113943
TCGA-A3-3320-01A	66	1.32	0.120574
TCGA-CJ-6027-01A	66	1.32	0.120574
TCGA-B0-4710-01A	67	1.34	0.127105
TCGA-B0-4827-01A	67	1.34	0.127105
TCGA-B0-5095-01A	67	1.34	0.127105
TCGA-BP-5199-01A	67	1.34	0.127105
TCGA-B0-5094-01A	68	1.36	0.133539
TCGA-BP-4963-01A	69	1.38	0.139879
TCGA-BP-4985-01A	69	1.38	0.139879
TCGA-CJ-4912-01A	69	1.38	0.139879
TCGA-CZ-5451-01A	69	1.38	0.139879
TCGA-MM-A564-01A	69	1.38	0.139879
TCGA-AK-3451-01A	70	1.4	0.146128
TCGA-BP-4964-01A	70	1.4	0.146128
TCGA-BP-5185-01A	70	1.4	0.146128
TCGA-3Z-A93Z-01A	71	1.42	0.152288
TCGA-B0-4852-01A	71	1.42	0.152288
TCGA-CZ-4865-01A	71	1.42	0.152288
TCGA-B0-5096-01A	72	1.44	0.158362
TCGA-CZ-5459-01A	72	1.44	0.158362
TCGA-BP-4782-01A	74	1.48	0.170262
TCGA-CW-5580-01A	74	1.48	0.170262
TCGA-DV-A4VX-01A	74	1.48	0.170262
TCGA-A3-3346-01A	75	1.5	0.176091
TCGA-B0-4712-01A	75	1.5	0.176091
TCGA-B0-4811-01A	75	1.5	0.176091
TCGA-B0-5119-01A	75	1.5	0.176091
TCGA-B8-4621-01A	75	1.5	0.176091
TCGA-BP-4976-01A	75	1.5	0.176091
TCGA-A3-3357-01A	76	1.52	0.181844
TCGA-CJ-5679-01A	76	1.52	0.181844
TCGA-A3-3313-01A	78	1.56	0.193125
TCGA-B0-5075-01A	78	1.56	0.193125
TCGA-AK-3444-01A	79	1.58	0.198657
TCGA-CW-6090-01A	79	1.58	0.198657
TCGA-B0-5701-01A	81	1.62	0.209515
TCGA-B8-5550-01A	81	1.62	0.209515
TCGA-CJ-5672-01A	81	1.62	0.209515
TCGA-GK-A6C7-01A	81	1.62	0.209515
TCGA-A3-3382-01A	82	1.64	0.214844
TCGA-B0-5712-01A	84	1.68	0.225309
TCGA-CZ-4853-01A	84	1.68	0.225309
TCGA-CW-6093-01A	88	1.76	0.245513
TCGA-B0-5713-01A	90	1.8	0.255273
TCGA-CZ-5465-01A	90	1.8	0.255273
TCGA-CZ-4859-01A	93	1.86	0.269513
TCGA-BP-5168-01A	94	1.88	0.274158
TCGA-CJ-6030-01A	94	1.88	0.274158
TCGA-B0-4823-01A	95	1.9	0.278754
TCGA-BP-5176-01A	97	1.94	0.287802
TCGA-CZ-5468-01A	99	1.98	0.296665
TCGA-A3-A8OV-01A	117	2.34	0.369216
TCGA-CJ-4920-01A	124	2.48	0.394452
TCGA-B0-4698-01A	349	6.98	0.843855
TCGA-B0-5098-01A	554	11.08	1.04454
