# Supplementary material for: Crosstalk of disulfidptosis-related subtypes identifying a prognostic signature to improve prognosis and immunotherapy responses of clear cell renal cell carcinoma patients
Source: BMC Genomics. 2024 Apr 26;25:413. doi: 10.1186/s12864-024-10307-0 (PMC11046872; doi:10.1186/s12864-024-10307-0)
Supplement: Supplementary file 4 — Supplementary Material 4 [file 12864_2024_10307_MOESM4_ESM.xlsx]

## Sheet: disulfidptosis-related genes
Genes	Chromosome	chromStart	chromEnd
ACTN4	chr19	39138289	39222223
ACTB	chr7	5566782	5603415
DSTN	chr20	17550508	17590564
FLNA	chrX	153576892	153603006
FLNB	chr3	57994127	58157982
MYH10	chr17	8377523	8534079
MYL6	chr12	56551945	56557280
MYH9	chr22	36677327	36784063
TLN1	chr9	35696945	35732392
SLC7A11	chr4	139085251	139163503
SLC3A2	chr11	62623518	62656352
PRDX1	chr1	45976708	45988719
NDUFS1	chr2	206979541	207024327

## Sheet: DEGs between cluster 1 and 2
	baseMean	log2FoldChange	lfcSE	stat	pvalue	padj
SFTPB	86.8331	4.5715	0.228301	20.024	3.40339e-89	6.29116e-85
MT-CO3	669118	1.53319	0.0793351	19.3255	3.27912e-83	3.03072e-79
MT-CO2	447715	1.49065	0.0803446	18.5532	7.68901e-77	4.73771e-73
MT-ATP6	317116	1.40693	0.0770803	18.2528	1.96689e-74	9.08947e-71
KRTAP5-8	18.0167	3.51821	0.197499	17.8139	5.51741e-71	2.03979e-67
MT-CO1	1.27418e+06	1.38164	0.0779283	17.7297	2.47524e-70	7.6258e-67
MT-ND3	137114	1.49952	0.0856487	17.5078	1.24959e-68	3.29982e-65
MT-ND4	1.0536e+06	1.39666	0.080503	17.3491	2.00228e-67	4.62652e-64
MT-CYB	470278	1.4375	0.0834386	17.2282	1.63072e-66	3.34931e-63
MT-ATP8	26919	1.36903	0.0798898	17.1365	7.93019e-66	1.46589e-62
HSPG2	32984.3	-1.49661	0.0875571	-17.0929	1.67567e-65	2.81589e-62
RHCG	950.75	4.95308	0.290233	17.0659	2.66402e-65	4.1037e-62
MT-ND2	441223	1.37473	0.0809124	16.9903	9.68649e-65	1.37734e-61
STAP1	110.48	2.87996	0.17024	16.9171	3.36828e-64	4.44733e-61
BLOC1S1	395.045	1.4624	0.0882127	16.5781	1.00375e-61	1.09143e-58
NDUFA3	2718.27	1.30525	0.0799348	16.3289	6.14861e-60	5.98195e-57
KLK4	89.6835	5.18114	0.318849	16.2495	2.25167e-59	2.08111e-56
MTRNR2L12	182.084	1.88864	0.116363	16.2306	3.06685e-59	2.69956e-56
MT-ND1	400881	1.36301	0.0845294	16.1247	1.71031e-58	1.43705e-55
ZNHIT1	4708.96	1.01025	0.0629471	16.0492	5.79206e-58	4.65506e-55
MT-ND4L	73856.6	1.31392	0.0822683	15.9711	2.03023e-57	1.5637e-54
MCRIP2	2550.08	1.39709	0.0877563	15.9201	4.59472e-57	3.39734e-54
MTRNR2L8	105.997	1.75247	0.110543	15.8533	1.33426e-56	9.48609e-54
KLK1	467.81	4.72366	0.299745	15.7589	5.96284e-56	4.08233e-53
COX6A1	1863.32	1.09953	0.0699879	15.7103	1.28545e-55	8.48627e-53
COMTD1	676.036	1.39312	0.0917375	15.1859	4.38313e-52	2.53194e-49
COX6C	4076.07	1.15768	0.0762873	15.1753	5.15529e-52	2.88774e-49
NDUFA2	1977.94	1.09532	0.0722289	15.1646	6.071e-52	3.30066e-49
MRPL41	1581.79	1.35022	0.0893061	15.119	1.21337e-51	6.23029e-49
ATP5MF	1518.57	1.11689	0.0739205	15.1093	1.40665e-51	7.02755e-49
NDUFA11	427.434	1.2179	0.08088	15.0581	3.05645e-51	1.4868e-48
COX5B	7903.39	1.05603	0.0703621	15.0085	6.46212e-51	3.06288e-48
MTRNR2L3	10.6762	2.1859	0.146031	14.9687	1.17549e-50	5.43221e-48
HEPACAM2	144.255	4.61832	0.310109	14.8925	3.68503e-50	1.62185e-47
IGF2	109.334	-3.05574	0.205566	-14.865	5.56224e-50	2.39112e-47
SERTM2	48.914	3.70893	0.249668	14.8554	6.41716e-50	2.69594e-47
NDUFB8	262.193	1.11033	0.0749369	14.8169	1.13869e-49	4.67747e-47
SHOC1	41.5984	2.01491	0.136196	14.7942	1.59777e-49	6.284e-47
PARL	495.173	1.12471	0.0761101	14.7774	2.0502e-49	7.89539e-47
RAB26	61.5814	1.77184	0.120611	14.6906	7.40767e-49	2.79451e-46
PET100	70.2017	1.17007	0.0799794	14.6296	1.81761e-48	6.22196e-46
SERPINC1	29.0067	2.4953	0.17169	14.5338	7.40272e-48	2.3593e-45
NAA10	894.548	1.04401	0.0720708	14.4859	1.48771e-47	4.34726e-45
NDUFS8	3535.06	1.121	0.0774665	14.4708	1.85349e-47	5.27104e-45
ATP6V0D2	400.956	3.68706	0.255464	14.4328	3.21817e-47	9.01332e-45
AQP6	222.344	3.89049	0.26965	14.4279	3.45252e-47	9.52535e-45
ATP5F1D	4658.18	1.1736	0.0814833	14.4029	4.96104e-47	1.32906e-44
MTRNR2L10	17.9171	2.09169	0.14554	14.3719	7.76377e-47	1.96594e-44
UQCRQ	4211.24	1.08242	0.0753358	14.3679	8.22833e-47	2.05542e-44
CALCA	30.0403	4.20187	0.292724	14.3544	1.0004e-46	2.46566e-44
SERF2	10681.4	1.05063	0.0735492	14.2847	2.72667e-46	6.46187e-44
MTRNR2L6	10.2258	1.92974	0.135497	14.242	5.0302e-46	1.177e-43
SMIM5	176.461	2.2695	0.159773	14.2045	8.59393e-46	1.96122e-43
ATP6V1F	4444.36	1.05761	0.0745232	14.1917	1.0318e-45	2.32596e-43
CAPS	346.318	1.65059	0.116485	14.17	1.40501e-45	3.09187e-43
TRIM50	36.7591	2.56209	0.181265	14.1345	2.32726e-45	4.94476e-43
ROMO1	2488.02	1.18759	0.0842782	14.0914	4.29209e-45	8.91453e-43
TMEM256	397.247	1.13204	0.0804381	14.0735	5.5303e-45	1.11117e-42
ELOB	7015.64	1.02324	0.0729128	14.0338	9.68078e-45	1.86405e-42
NUDT8	442.637	1.1992	0.0855074	14.0245	1.10372e-44	2.10333e-42
SLC26A7	266.288	2.79055	0.199159	14.0116	1.32321e-44	2.49587e-42
RHBG	75.4776	3.70836	0.266463	13.9169	4.99807e-44	8.71598e-42
DCXR	1800.27	1.20847	0.0868444	13.9153	5.11421e-44	8.83515e-42
C8G	63.5812	1.75281	0.126053	13.9054	5.87189e-44	9.90968e-42
ATP5PO	1794.31	1.00287	0.0722117	13.8879	7.50473e-44	1.23862e-41
CCDC24	512.573	1.00702	0.0727765	13.8372	1.52022e-43	2.42252e-41
TMEM86B	82.8825	1.20771	0.0873219	13.8305	1.66785e-43	2.61273e-41
PLIN5	136.823	1.86517	0.135753	13.7394	5.89855e-43	8.51834e-41
GADD45GIP1	2932.29	1.01975	0.0744969	13.6884	1.19039e-42	1.65447e-40
DEFB1	5710.91	2.29577	0.167766	13.6844	1.25913e-42	1.70574e-40
ADH4	24.9121	3.74122	0.273527	13.6777	1.37946e-42	1.84777e-40
DCHS1	2533.53	-1.05408	0.0773993	-13.6187	3.09991e-42	3.95186e-40
NID2	2343.94	-1.25059	0.0922349	-13.5588	7.02865e-42	8.8384e-40
JTB	447.995	1.01016	0.0746783	13.5269	1.08542e-41	1.34658e-39
ATP5ME	568.729	1.08286	0.0804319	13.463	2.58119e-41	3.13904e-39
ZNF366	512.298	-1.25941	0.0935847	-13.4574	2.78441e-41	3.32064e-39
IZUMO4	105.977	1.40981	0.104858	13.445	3.29595e-41	3.85605e-39
BNIPL	50.235	1.2072	0.0901131	13.3965	6.33725e-41	7.23112e-39
MT-ND5	335561	1.14567	0.0858197	13.3497	1.18857e-40	1.33968e-38
SYNGR3	80.8047	2.20759	0.166085	13.292	2.57763e-40	2.75419e-38
NPEPL1	709.682	1.34753	0.101577	13.266	3.64427e-40	3.68111e-38
FAM71E1	71.1576	1.35063	0.10187	13.2584	4.03583e-40	4.05447e-38
GADD45G	426.878	1.62872	0.123056	13.2356	5.46253e-40	5.42876e-38
CCDC78	131.34	2.00269	0.151522	13.2172	6.98018e-40	6.79098e-38
BOLA2B	20.0633	1.35921	0.10304	13.1912	9.86544e-40	9.40013e-38
AC073111.3	304.743	1.08501	0.0826326	13.1305	2.20247e-39	2.06663e-37
UQCR10	1354.58	1.00271	0.0763677	13.13	2.21524e-39	2.06811e-37
ANTKMT	459.514	1.08891	0.0833313	13.0672	5.06792e-39	4.46098e-37
MTLN	761.601	1.04818	0.080261	13.0597	5.5951e-39	4.83297e-37
HP	1994.28	3.54847	0.272542	13.0199	9.43197e-39	7.8536e-37
ADHFE1	130.553	1.05367	0.0811283	12.9877	1.43634e-38	1.1645e-36
MYH10	4569.4	-1.01708	0.0783835	-12.9757	1.68038e-38	1.34764e-36
RHPN1	1059.73	1.20275	0.0928217	12.9576	2.12726e-38	1.69493e-36
HCN2	53.3621	1.96561	0.151706	12.9567	2.15404e-38	1.7089e-36
FAM24B	97.3751	1.48257	0.114886	12.9047	4.23316e-38	3.28782e-36
MACROD1	920.228	1.10023	0.0854983	12.8684	6.77922e-38	5.15695e-36
PLEKHD1	30.3951	1.87258	0.146171	12.8109	1.42535e-37	1.04554e-35
DUSP15	273.19	1.88345	0.147865	12.7376	3.65257e-37	2.61696e-35
SNORC	156.045	1.46697	0.115238	12.7299	4.03421e-37	2.86817e-35
DPM3	953.357	1.06615	0.0837696	12.7272	4.17377e-37	2.95602e-35
KRTAP5-10	17.3773	1.65149	0.130084	12.6955	6.25948e-37	4.34987e-35
CLNK	89.2365	2.00678	0.158469	12.6636	9.41272e-37	6.46819e-35
FBF1	166.921	1.06178	0.0839812	12.6431	1.22154e-36	8.24091e-35
GALNT17	437.121	3.22569	0.255712	12.6145	1.75645e-36	1.16791e-34
TNXB	885.327	-1.30382	0.103718	-12.5708	3.0549e-36	1.9814e-34
NRG4	45.8013	1.69827	0.135182	12.5628	3.38093e-36	2.17002e-34
DDIT3	988.357	1.05281	0.0838399	12.5574	3.61882e-36	2.30669e-34
MYZAP	33.9611	1.57431	0.126017	12.4928	8.1763e-36	5.02122e-34
ADAP1	237.999	1.14649	0.0918851	12.4774	9.91228e-36	6.00749e-34
CYSRT1	112.566	1.78943	0.143411	12.4776	9.89045e-36	6.00749e-34
STARD10	2213.74	1.01156	0.0810948	12.4738	1.03729e-35	6.26612e-34
KLK15	17.5388	5.36785	0.430507	12.4687	1.1066e-35	6.66303e-34
SLC4A5	58.329	1.54736	0.124224	12.4562	1.29332e-35	7.73691e-34
CRYGS	159.265	1.20374	0.0968679	12.4266	1.87488e-35	1.11081e-33
ASB5	16.2416	2.88512	0.232195	12.4254	1.90197e-35	1.12326e-33
FAM186A	38.3784	1.17165	0.0945523	12.3916	2.90327e-35	1.65129e-33
CFTR	174.395	2.04801	0.165518	12.3733	3.6458e-35	2.05465e-33
SLC25A10	340.831	1.20548	0.0975094	12.3627	4.15704e-35	2.3076e-33
SPINK7	13.2897	2.41463	0.195378	12.3587	4.37073e-35	2.41895e-33
ATP6V0A4	776.647	3.56283	0.288817	12.336	5.80006e-35	3.14411e-33
TAF7L	19.8105	2.06112	0.167099	12.3347	5.88833e-35	3.18262e-33
APOC3	60.2135	3.57947	0.290455	12.3237	6.75492e-35	3.58806e-33
DNASE1	744.004	1.38035	0.112062	12.3178	7.26353e-35	3.83618e-33
CLDND2	51.8303	1.19817	0.0974692	12.2928	9.89599e-35	5.05324e-33
CRACR2B	786.952	1.10374	0.0897956	12.2917	1.00356e-34	5.11043e-33
CDH13	2835.66	-1.16861	0.0951202	-12.2856	1.08186e-34	5.47895e-33
FBN1	6098.59	-1.03222	0.0841796	-12.2622	1.44598e-34	7.16593e-33
POLR2I	227.321	1.06925	0.0876641	12.1971	3.22093e-34	1.54646e-32
MT-ND6	118742	1.12549	0.0923295	12.1899	3.51718e-34	1.66705e-32
HAGHL	399.235	1.86882	0.153319	12.1891	3.55344e-34	1.67993e-32
PACRG	148.529	1.8859	0.156152	12.0773	1.39166e-33	6.22878e-32
MRPL12	264.039	1.28698	0.106778	12.0529	1.87352e-33	8.30462e-32
SMIM6	428.8	1.09326	0.0907855	12.0422	2.13224e-33	9.38442e-32
ZNF692	1241.21	1.03538	0.0861482	12.0186	2.83583e-33	1.23052e-31
SLC12A3	180.16	-2.50631	0.208738	-12.007	3.26658e-33	1.40752e-31
CNGB1	10.9263	2.32155	0.193854	11.9757	4.76313e-33	2.01479e-31
PYY	15.3279	1.87495	0.158131	11.8569	1.98178e-32	7.86122e-31
ORM1	31.4963	3.05972	0.25883	11.8214	3.02688e-32	1.17794e-30
TEK	2274.05	-1.02172	0.086589	-11.7996	3.91969e-32	1.50011e-30
ORM2	11.5444	2.39602	0.203937	11.7488	7.1628e-32	2.67484e-30
COL15A1	8367.26	-1.09087	0.0930687	-11.7211	9.93915e-32	3.63812e-30
ZGLP1	30.3638	1.06743	0.0912163	11.7022	1.24253e-31	4.51241e-30
TNS4	52.8811	1.75383	0.149886	11.7011	1.258e-31	4.55965e-30
TMEM225B	28.9096	1.13082	0.0970799	11.6483	2.34026e-31	8.17762e-30
PVALB	391.888	3.49224	0.300392	11.6256	3.05421e-31	1.05725e-29
GCGR	45.8279	3.40502	0.293472	11.6025	3.99991e-31	1.3667e-29
MXD3	282.232	1.10555	0.0953981	11.5888	4.69881e-31	1.58499e-29
NUPR1	772.616	1.08591	0.0938785	11.5672	6.04058e-31	2.01189e-29
ARMH1	66.8418	1.16432	0.100781	11.5529	7.13566e-31	2.3554e-29
SAA1	3898.88	3.2853	0.284992	11.5277	9.56808e-31	3.11933e-29
BCAS4	683.935	1.07926	0.0938244	11.503	1.27394e-30	4.13863e-29
RNASEK	87.9359	1.01812	0.0887593	11.4706	1.85407e-30	5.96044e-29
ITPKA	182.321	1.94934	0.170145	11.4569	2.17109e-30	6.93135e-29
ARL6IP4	22.5903	1.47735	0.128947	11.457	2.16908e-30	6.93135e-29
PRR22	108.804	1.03203	0.0903468	11.4229	3.21183e-30	1.00458e-28
KRTAP5-9	14.3342	1.4429	0.126427	11.413	3.60289e-30	1.12309e-28
FOXH1	5.66596	1.51219	0.13276	11.3904	4.67035e-30	1.43886e-28
DMRT2	111.41	3.3816	0.297937	11.35	7.41242e-30	2.22433e-28
HSH2D	231.223	1.28469	0.113344	11.3344	8.86092e-30	2.63335e-28
VKORC1	1214.18	1.01248	0.0894453	11.3195	1.05033e-29	3.09654e-28
TAT	12.1883	1.93336	0.171072	11.3015	1.2903e-29	3.76797e-28
EME2	641.885	1.17208	0.103921	11.2786	1.67463e-29	4.83679e-28
BFSP2	9.93647	1.90852	0.16922	11.2783	1.67906e-29	4.84202e-28
ERP27	255.773	1.4549	0.129076	11.2716	1.81155e-29	5.19172e-28
RPS10	47.2892	1.07724	0.0957865	11.2462	2.41682e-29	6.82061e-28
ODF3B	1601.46	1.02114	0.090838	11.2413	2.55647e-29	7.1818e-28
ATP6V1C2	86.0314	1.26408	0.112808	11.2056	3.8285e-29	1.04689e-27
LGALS3	15455.4	1.18515	0.105789	11.2029	3.94441e-29	1.07699e-27
C1QTNF12	157.003	1.20606	0.10773	11.1952	4.30303e-29	1.16801e-27
NMRK2	55.8045	3.39647	0.30353	11.1899	4.56849e-29	1.23825e-27
SYT17	382.581	1.59866	0.143275	11.1579	6.54875e-29	1.75074e-27
FAM193B	2922.26	1.02648	0.0919956	11.1579	6.55403e-29	1.75074e-27
ATOH7	25.1704	1.44815	0.130114	11.1298	8.98085e-29	2.37159e-27
HSD3B7	3961.28	1.07633	0.0967274	11.1274	9.22398e-29	2.42885e-27
UCN	57.4096	1.09656	0.0986004	11.1212	9.89181e-29	2.601e-27
CCDC151	153.77	1.46963	0.132309	11.1076	1.15239e-28	3.00028e-27
COL12A1	4889.72	-1.06004	0.0957144	-11.075	1.65878e-28	4.24688e-27
TRIM73	9.63471	1.39189	0.125761	11.0677	1.79893e-28	4.59299e-27
TTR	76.6284	3.30672	0.299221	11.0511	2.1652e-28	5.49022e-27
SGSM3	38.9614	1.05038	0.0950559	11.0501	2.1887e-28	5.54222e-27
PIP	16.1784	3.31758	0.300328	11.0465	2.27876e-28	5.74663e-27
CHCHD10	2471.94	1.10581	0.100253	11.0302	2.73328e-28	6.84617e-27
NR2E3	18.4809	1.02407	0.0929269	11.0202	3.0544e-28	7.58879e-27
MRC1	1500.07	-1.1285	0.10275	-10.983	4.61359e-28	1.12807e-26
SMIM1	168.959	1.01594	0.0925885	10.9727	5.17249e-28	1.25973e-26
C9orf24	50.4764	1.43051	0.130472	10.9641	5.68375e-28	1.38061e-26
SLC12A1	532.923	-2.59969	0.237198	-10.96	5.94917e-28	1.44318e-26
PSCA	16.7013	2.1107	0.192854	10.9445	7.05685e-28	1.70517e-26
CORT	9.91912	1.1518	0.105311	10.9371	7.659e-28	1.83866e-26
ATP2C2	51.4983	1.56848	0.143871	10.902	1.12691e-27	2.65363e-26
HPX	61.7501	1.39114	0.128128	10.8574	1.83866e-27	4.25911e-26
ST20	50.8712	1.05686	0.0976781	10.8198	2.77459e-27	6.32409e-26
PANX2	131.326	2.09357	0.194367	10.7712	4.70785e-27	1.04975e-25
CSAD	971.929	1.04436	0.0972478	10.7391	6.66553e-27	1.45986e-25
FKBP2	12.0514	1.1664	0.108642	10.7361	6.88808e-27	1.50504e-25
TMEM213	531.147	3.11385	0.290289	10.7267	7.62654e-27	1.6605e-25
APLNR	4234.29	-1.10923	0.103663	-10.7004	1.01381e-26	2.1944e-25
MYO16	26.0257	1.60524	0.150099	10.6945	1.07958e-26	2.33131e-25
MARCHF10	21.8539	2.04277	0.191135	10.6875	1.16406e-26	2.50204e-25
CGA	5.75429	3.04861	0.285258	10.6872	1.16852e-26	2.50872e-25
HPR	31.1143	2.91836	0.273293	10.6785	1.2835e-26	2.74595e-25
SOCS1	433.625	1.17502	0.110109	10.6715	1.38372e-26	2.95017e-25
KCNJ11	163.429	1.52622	0.143318	10.6491	1.76017e-26	3.71849e-25
CCDC85A	122.359	-1.09803	0.103114	-10.6488	1.7669e-26	3.72844e-25
KBTBD12	17.4515	2.21416	0.208724	10.6081	2.73235e-26	5.68138e-25
GOLGA8B	1137.71	1.32978	0.125419	10.6026	2.89681e-26	5.98966e-25
CLCNKA	165.36	2.09596	0.198048	10.5831	3.57017e-26	7.35725e-25
REM2	20.5009	1.08242	0.102279	10.583	3.57456e-26	7.3581e-25
ATP6V1G3	125.114	5.58368	0.529216	10.5509	5.03328e-26	1.01906e-24
JSRP1	81.5707	1.89686	0.180343	10.5181	7.13203e-26	1.42064e-24
PILRB	369.936	1.49148	0.141893	10.5113	7.66349e-26	1.51832e-24
ATP6V0C	12.6996	1.21828	0.115927	10.509	7.84967e-26	1.55354e-24
CCER2	28.2623	1.49167	0.142238	10.4872	9.8955e-26	1.92952e-24
LIME1	74.4031	1.10711	0.105626	10.4815	1.05117e-25	2.04321e-24
MYLPF	12.0392	1.07578	0.102711	10.4738	1.13968e-25	2.20828e-24
PLA2G6	850.908	1.0085	0.0964594	10.4552	1.38725e-25	2.66285e-24
SFRP1	594.244	-1.76703	0.169022	-10.4544	1.39814e-25	2.68097e-24
C4BPB	20.1305	1.80172	0.17261	10.4381	1.66076e-25	3.15836e-24
PLAC8L1	25.6241	1.08941	0.104429	10.4321	1.76903e-25	3.35735e-24
SGK2	1037.44	1.0779	0.103366	10.428	1.84689e-25	3.50151e-24
CTNNA2	12.4946	2.54597	0.244214	10.4251	1.9041e-25	3.5989e-24
CNFN	65.6695	1.48042	0.142091	10.4188	2.03481e-25	3.8342e-24
TMPRSS2	204.708	2.12499	0.204592	10.3865	2.85732e-25	5.32973e-24
SULT1A1	1177.15	1.02728	0.0989985	10.3767	3.16395e-25	5.87031e-24
SAA2	351.819	2.86981	0.276755	10.3695	3.41312e-25	6.2653e-24
SCNN1D	262.182	1.23262	0.119022	10.3563	3.92028e-25	7.1255e-24
TNR	33.0983	-1.82263	0.176114	-10.3491	4.22321e-25	7.64604e-24
OVGP1	182.812	1.01446	0.0981046	10.3406	4.61559e-25	8.30941e-24
GALNTL6	12.369	1.58916	0.154497	10.286	8.14583e-25	1.42997e-23
AP1M2	852.807	1.27748	0.12434	10.2741	9.21875e-25	1.61372e-23
MUC12	110.213	1.66764	0.162328	10.2733	9.29864e-25	1.62463e-23
CLDN8	251.154	4.23328	0.412203	10.2699	9.63126e-25	1.67956e-23
ADRB1	26.5256	1.54106	0.150326	10.2515	1.16547e-24	2.0191e-23
ATP6V1FNB	106.212	1.24262	0.121231	10.25	1.1832e-24	2.04789e-23
THRSP	55.0151	2.40856	0.235032	10.2478	1.21052e-24	2.08931e-23
BCO2	125.315	1.26177	0.123145	10.2462	1.23121e-24	2.12303e-23
CDA	829.172	1.26696	0.123743	10.2386	1.33125e-24	2.28701e-23
RAD54B	94.2099	1.06164	0.103698	10.2378	1.34284e-24	2.30477e-23
C4orf51	7.00526	1.59984	0.15672	10.2083	1.82086e-24	3.09078e-23
STRIT1	12.1889	1.96489	0.192855	10.1884	2.23395e-24	3.76433e-23
ATP6V1B1	10.7727	2.24082	0.219994	10.1858	2.29371e-24	3.85798e-23
ERN2	8.53816	1.99338	0.196314	10.1541	3.17875e-24	5.26045e-23
DRD2	10.2973	1.63373	0.161112	10.1404	3.65677e-24	5.9925e-23
FA2H	188.799	1.84896	0.182376	10.1381	3.74164e-24	6.12073e-23
DIRAS1	94.5761	1.98038	0.195664	10.1213	4.44414e-24	7.2315e-23
HDAC10	60.8789	1.03037	0.102048	10.097	5.69834e-24	9.18341e-23
PCP2	31.5735	1.38027	0.136941	10.0793	6.82055e-24	1.09443e-22
MEI1	178.89	1.1177	0.110929	10.0758	7.07055e-24	1.12928e-22
Z82206.1	9.52997	1.01039	0.100828	10.0209	1.23353e-23	1.93563e-22
NEURL1	53.8043	1.13116	0.112902	10.019	1.25778e-23	1.96701e-22
RGS7BP	256.945	-1.21277	0.121046	-10.019	1.2572e-23	1.96701e-22
TRIM74	8.51557	1.3397	0.133743	10.017	1.28368e-23	2.00582e-22
NR1I2	27.5306	1.1245	0.112262	10.0167	1.28689e-23	2.00913e-22
PLA2G2C	46.4027	1.13777	0.113627	10.0131	1.33443e-23	2.07809e-22
PABPC1L	1257.01	1.22632	0.122516	10.0094	1.38586e-23	2.14733e-22
ADCY10	47.8664	1.08265	0.108305	9.99631	1.58181e-23	2.43259e-22
CFAP99	25.9226	1.06381	0.106559	9.9833	1.80359e-23	2.74851e-22
AC021087.5	29.5938	1.21699	0.121975	9.97741	1.91395e-23	2.9071e-22
LBP	3755.9	2.90236	0.291185	9.96741	2.1167e-23	3.19928e-22
LRRC55	44.2624	-1.07002	0.10745	-9.95832	2.31949e-23	3.50006e-22
PBX4	145.052	1.02523	0.102987	9.95498	2.39864e-23	3.61655e-22
TMEM38A	419.302	1.20804	0.121739	9.92317	3.30106e-23	4.91305e-22
C9	62.9426	1.49384	0.150556	9.92215	3.33482e-23	4.9593e-22
PLA2G4F	83.7725	2.87168	0.28973	9.91159	3.70697e-23	5.49947e-22
DHRS2	90.4534	2.01182	0.203243	9.8986	4.2216e-23	6.2032e-22
PRRG3	103.036	-1.17681	0.118987	-9.89028	4.58766e-23	6.71972e-22
ITIH1	58.7016	2.19396	0.222344	9.86739	5.76445e-23	8.34503e-22
FNDC10	176.377	1.17274	0.118861	9.86647	5.81734e-23	8.41421e-22
PRMT8	7.97901	1.79484	0.182128	9.85483	6.53239e-23	9.41164e-22
TBC1D3L	102.792	1.43785	0.145905	9.85471	6.54027e-23	9.41564e-22
TBATA	2.8343	2.24133	0.227579	9.84858	6.95196e-23	9.98501e-22
NTN1	216.535	1.25461	0.127482	9.84145	7.46302e-23	1.06611e-21
SERPIND1	26.3802	1.80208	0.183126	9.84064	7.5228e-23	1.07299e-21
MFSD2A	411.72	1.56976	0.160101	9.80483	1.07324e-22	1.51211e-21
GIPR	68.7703	1.24642	0.127236	9.79619	1.16911e-22	1.64343e-21
SLC16A11	120.598	1.48112	0.151691	9.7641	1.60524e-22	2.23104e-21
ADAM32	54.1951	1.03235	0.106146	9.72568	2.34325e-22	3.19667e-21
ITGA11	1247.57	-1.12514	0.115732	-9.72195	2.43074e-22	3.3087e-21
NOS2	254.038	-1.05205	0.108451	-9.70069	2.99457e-22	4.04935e-21
HCAR1	96.2176	1.45875	0.150418	9.69795	3.07631e-22	4.15357e-21
MZB1	586.839	1.82425	0.188489	9.67829	3.72892e-22	4.98764e-21
MSH5-SAPCD1	25.7013	1.31089	0.135706	9.65984	4.4658e-22	5.93461e-21
ADAM7	16.185	2.4259	0.25132	9.65264	4.79085e-22	6.35285e-21
NPHS2	23.0738	-3.32063	0.344762	-9.63164	5.87853e-22	7.72315e-21
MOG	5.77316	2.61703	0.27177	9.62961	5.9958e-22	7.84932e-21
RUFY4	70.0762	1.51945	0.157861	9.62526	6.25487e-22	8.18268e-21
CLIC5	852.902	-1.16023	0.12057	-9.62284	6.40367e-22	8.36551e-21
AMY2B	527.158	1.07101	0.111479	9.60726	7.45058e-22	9.65807e-21
TNNC2	22.0554	1.28853	0.134129	9.60663	7.49633e-22	9.71056e-21
EPN3	62.759	1.9186	0.199781	9.60352	7.72604e-22	9.98712e-21
CCDC17	74.7471	1.03499	0.10781	9.60012	7.98526e-22	1.03078e-20
F7	18.1808	1.79207	0.186994	9.58359	9.37324e-22	1.20574e-20
SCX	32.0626	1.14929	0.119961	9.58056	9.65208e-22	1.24074e-20
TNFSF14	460.912	1.35924	0.142049	9.56879	1.08163e-21	1.38751e-20
CPNE7	211.578	1.57632	0.164846	9.5624	1.15055e-21	1.47081e-20
CHRM3	420.94	-1.14659	0.119987	-9.55595	1.22449e-21	1.55994e-20
CR1L	42.7452	1.7208	0.180662	9.52494	1.65145e-21	2.07384e-20
NPIPB5	214.412	1.18472	0.124401	9.52335	1.67692e-21	2.1044e-20
TTC36	10.2212	1.09693	0.115254	9.5175	1.7739e-21	2.21708e-20
FNDC1	582.012	-1.36794	0.143749	-9.51618	1.79658e-21	2.23945e-20
SMIM23	5.44761	1.61291	0.169611	9.50952	1.91551e-21	2.38225e-20
PGGHG	7272.64	1.35423	0.142495	9.50366	2.02637e-21	2.51223e-20
NPIPB2	91.6571	1.48396	0.156463	9.48442	2.43739e-21	2.99569e-20
BRICD5	87.025	1.07561	0.113421	9.48336	2.46217e-21	3.02414e-20
RHBDL1	192.9	1.09767	0.115827	9.47683	2.62117e-21	3.21302e-20
IL4	3.06446	1.3051	0.13785	9.46754	2.86501e-21	3.4957e-20
CYP2E1	91.743	1.17537	0.124194	9.464	2.9638e-21	3.61384e-20
ITGBL1	330.783	-1.36581	0.14454	-9.44938	3.40844e-21	4.12607e-20
EPB41L4B	106.113	1.68384	0.178255	9.44623	3.51261e-21	4.24106e-20
C11orf86	123.053	2.15422	0.228175	9.44109	3.68923e-21	4.4427e-20
FHDC1	358.548	1.08798	0.1153	9.43608	3.86998e-21	4.64222e-20
AGRP	5.51362	1.14063	0.120907	9.43397	3.94851e-21	4.73334e-20
ANKK1	43.896	1.03077	0.109426	9.41975	4.52149e-21	5.39224e-20
NSG2	10.346	1.37248	0.145775	9.41503	4.72948e-21	5.61854e-20
FAM71F2	109.914	1.06008	0.112703	9.40596	5.15553e-21	6.09335e-20
FAM131C	365.962	1.10835	0.117912	9.39983	5.46521e-21	6.45524e-20
C1orf146	2.92244	1.26578	0.134703	9.39684	5.62251e-21	6.63255e-20
CCL25	4.68179	1.63261	0.174061	9.37955	6.62534e-21	7.79563e-20
AC015802.6	12.5315	1.00461	0.107114	9.37888	6.66784e-21	7.84065e-20
SPINK1	396.796	2.00665	0.214394	9.35963	8.00137e-21	9.33157e-20
SLC22A14	22.5675	1.2924	0.138218	9.35047	8.72603e-21	1.01511e-19
CKB	7380.37	1.2271	0.131374	9.34053	9.58572e-21	1.11092e-19
FBN3	29.2716	2.14218	0.229517	9.33344	1.02488e-20	1.18037e-19
TMEM255A	622.339	1.61464	0.173155	9.32481	1.11182e-20	1.27335e-19
CCDC154	52.5692	1.31434	0.14112	9.31366	1.23505e-20	1.40664e-19
GJD2	4.77539	3.35016	0.359745	9.31258	1.24766e-20	1.41926e-19
TBX10	4.73531	1.32305	0.142088	9.31149	1.26049e-20	1.43298e-19
C7orf61	10.4592	1.13408	0.121815	9.30983	1.28039e-20	1.45292e-19
ANKRD30A	4.52029	2.2181	0.238481	9.30095	1.39196e-20	1.57276e-19
FOXI1	138.432	3.61321	0.389075	9.28668	1.59179e-20	1.78653e-19
AC011498.4	6.83636	1.69111	0.182376	9.27261	1.81646e-20	2.03129e-19
CLCNKB	327.717	2.07068	0.223409	9.26854	1.88707e-20	2.10897e-19
SULT1C2	3676.51	1.08201	0.117011	9.24709	2.30678e-20	2.56255e-19
KRTAP5-7	4.29775	1.48426	0.160581	9.24304	2.39597e-20	2.65525e-19
GRB14	758.855	1.24583	0.134823	9.2405	2.45351e-20	2.71738e-19
ALB	295.075	1.64121	0.177778	9.23182	2.66064e-20	2.93799e-19
BAALC	225.787	1.32592	0.1437	9.22697	2.78396e-20	3.06866e-19
AC069503.2	2.86256	1.4844	0.160939	9.22342	2.87765e-20	3.17005e-19
CNMD	9.20694	-2.17976	0.236365	-9.22203	2.91525e-20	3.20764e-19
LTBP2	4347.96	-1.00096	0.108564	-9.21997	2.9717e-20	3.26586e-19
DNASE1L2	32.3452	1.10817	0.120563	9.19165	3.8687e-20	4.2017e-19
KLK3	11.3016	2.92238	0.318206	9.18392	4.15672e-20	4.50392e-19
NPIPB11	81.1574	1.13474	0.123655	9.17661	4.44881e-20	4.81195e-19
APOC1	2666.86	1.22185	0.133307	9.16566	4.92434e-20	5.28916e-19
PRAP1	15.0984	1.40188	0.153197	9.15081	5.65057e-20	6.02716e-19
C16orf74	412.224	1.39753	0.153038	9.1319	6.73063e-20	7.14212e-19
ASIC3	73.8298	1.05678	0.115763	9.12882	6.92529e-20	7.34025e-19
SAPCD1	32.7162	1.35787	0.149012	9.11251	8.04947e-20	8.46867e-19
GSDMB	457.313	1.03552	0.113908	9.09083	9.82863e-20	1.02472e-18
GRIK1	22.913	1.01811	0.112099	9.08218	1.06424e-19	1.10707e-18
C1QTNF8	2.48961	1.70841	0.188162	9.07948	1.09095e-19	1.13103e-18
COX7A1	1279.32	1.12994	0.124526	9.07387	1.14863e-19	1.18883e-18
ATP2A1	105.589	1.07414	0.118401	9.07207	1.16782e-19	1.20666e-18
CDHR4	13.4165	1.77612	0.195799	9.07113	1.17787e-19	1.21636e-18
SMTNL1	37.6348	1.25506	0.138591	9.05587	1.35479e-19	1.39517e-18
CRIP3	75.7386	1.10944	0.122572	9.05134	1.41224e-19	1.45271e-18
WDR97	101.07	1.14971	0.127251	9.03504	1.63939e-19	1.67612e-18
PINLYP	194.877	1.06178	0.117533	9.03391	1.6565e-19	1.69267e-18
PTGIS	1206.62	-1.36641	0.151268	-9.03309	1.66895e-19	1.7035e-18
FAM184B	34.1144	1.06714	0.118242	9.02504	1.79629e-19	1.82844e-18
INSL3	24.0221	1.09695	0.121641	9.01793	1.91683e-19	1.94509e-18
GPX2	38.5663	1.23206	0.136705	9.01255	2.01328e-19	2.03809e-18
ATP13A5	6.61596	1.61319	0.179156	9.00439	2.16872e-19	2.18468e-18
SLC4A9	24.6968	1.85162	0.205963	8.99007	2.47075e-19	2.47409e-18
COL3A1	43222.5	-1.03074	0.11478	-8.98017	2.70352e-19	2.69695e-18
SULT1A3	2.40488	1.41165	0.157593	8.95762	3.31763e-19	3.29005e-18
CRYBB2	15.9551	1.00802	0.112551	8.95607	3.36471e-19	3.33494e-18
HHATL	58.8334	2.95413	0.330269	8.94461	3.73266e-19	3.69369e-18
LRIT3	31.0045	1.0576	0.118263	8.94282	3.79365e-19	3.75003e-18
SEC31B	473.142	1.02882	0.115088	8.93942	3.91213e-19	3.86508e-18
CAMK2B	162.938	1.6066	0.179833	8.93385	4.11418e-19	4.04955e-18
COL14A1	3502.78	-1.07167	0.119968	-8.933	4.14626e-19	4.07895e-18
ECRG4	221.411	-1.24643	0.139567	-8.93067	4.23441e-19	4.16124e-18
HCST	66.2696	1.02504	0.114871	8.92343	4.52061e-19	4.43073e-18
PCDH9	138.337	-1.16218	0.130283	-8.9204	4.64593e-19	4.54873e-18
MUC20	2723.05	1.39514	0.156604	8.9087	5.16341e-19	5.03405e-18
SYCE3	27.5128	1.15805	0.130177	8.89596	5.79164e-19	5.61986e-18
PAQR6	205.651	1.0999	0.123747	8.88827	6.20672e-19	6.00059e-18
SLC2A4	315.086	1.08518	0.122482	8.85992	8.00741e-19	7.6852e-18
DHPS	158.862	1.06621	0.120457	8.85134	8.64715e-19	8.27771e-18
DCST1	16.6798	1.14387	0.12946	8.83571	9.94617e-19	9.46243e-18
KPNA7	8.69339	1.15196	0.130397	8.83422	1.00797e-18	9.58453e-18
OR10A2	5.00543	1.40705	0.159491	8.82212	1.12316e-18	1.06251e-17
GCKR	28.6998	1.96131	0.222859	8.8007	1.3597e-18	1.27649e-17
RAPSN	13.9252	1.08736	0.123584	8.79859	1.38541e-18	1.2993e-17
TAC3	4.24652	1.73809	0.197729	8.79028	1.49194e-18	1.39356e-17
BGLAP	15.5958	1.18026	0.134397	8.78186	1.60794e-18	1.49812e-17
ADH1C	46.505	1.66038	0.189301	8.77113	1.76887e-18	1.6398e-17
FAM180A	50.7215	-1.33987	0.152849	-8.76594	1.85231e-18	1.71543e-17
CACNB4	105.868	1.10517	0.126128	8.76232	1.91276e-18	1.76875e-17
MYCBPAP	31.6362	1.03543	0.118284	8.75378	2.06318e-18	1.89835e-17
MCOLN2	175.136	1.00445	0.114835	8.74683	2.19427e-18	2.01496e-17
AL160269.1	13.382	1.17017	0.133818	8.74442	2.24158e-18	2.05738e-17
HJV	9.08168	1.40866	0.161194	8.73893	2.35337e-18	2.15891e-17
PGLYRP2	33.1547	1.91113	0.218864	8.73205	2.5009e-18	2.28744e-17
CFHR5	3.58135	4.1274	0.473743	8.71233	2.97698e-18	2.69753e-17
RNF113B	4.22876	1.50374	0.17273	8.70572	3.1557e-18	2.84969e-17
GOLT1A	379.988	1.11605	0.128212	8.70472	3.18369e-18	2.87356e-17
FOXN4	6.99254	1.61849	0.186002	8.70149	3.27549e-18	2.95209e-17
HSF4	4646.01	1.16233	0.133581	8.70131	3.28073e-18	2.95393e-17
UPK3B	55.6912	1.16085	0.133438	8.69956	3.33182e-18	2.99848e-17
WNT10B	25.5846	1.24584	0.143222	8.69865	3.35869e-18	3.02118e-17
TMEM74	12.5657	1.54372	0.17755	8.69457	3.48138e-18	3.12698e-17
ADGRL3	498.71	-1.05347	0.121199	-8.69205	3.55943e-18	3.19554e-17
BIK	41.0835	1.19626	0.137649	8.69068	3.60284e-18	3.23137e-17
FGF9	69.781	2.22736	0.256415	8.68655	3.7361e-18	3.34445e-17
CASP14	43.3625	-3.95528	0.455431	-8.6847	3.79757e-18	3.39614e-17
ARMC12	30.7467	1.03071	0.118752	8.67951	3.97491e-18	3.55129e-17
SLC17A9	681.674	1.15104	0.132651	8.67722	4.05569e-18	3.61997e-17
FLRT2	335.53	-1.02835	0.118546	-8.67469	4.14694e-18	3.69962e-17
APOA1	19.3364	1.71639	0.198452	8.64891	5.19942e-18	4.58984e-17
SYCE1L	130.951	1.07764	0.124628	8.64683	5.295e-18	4.66567e-17
MROH7	41.4971	1.07047	0.12386	8.64261	5.49446e-18	4.83183e-17
ANGPTL8	85.7618	1.84363	0.213668	8.62847	6.21805e-18	5.44243e-17
CHKB	37.3923	1.08946	0.126407	8.61869	6.77264e-18	5.9053e-17
RHOXF1	19.3844	1.10844	0.128622	8.61784	6.82291e-18	5.94632e-17
LDHD	830.266	1.11327	0.129242	8.61388	7.06293e-18	6.14392e-17
TMPRSS9	33.9606	1.01281	0.117686	8.60597	7.56717e-18	6.55478e-17
C8A	3.22007	2.83511	0.329636	8.60073	7.92129e-18	6.8519e-17
CYP4F3	475.7	1.70323	0.198506	8.58025	9.46684e-18	8.12794e-17
MTRNR2L11	1.32121	1.68537	0.197174	8.54763	1.25643e-17	1.0688e-16
CEACAM20	4.10037	1.63655	0.191671	8.53835	1.36147e-17	1.1518e-16
TJP3	163.767	1.40149	0.164341	8.52795	1.48962e-17	1.25447e-16
GRIN3B	47.2404	1.22625	0.143841	8.52504	1.52754e-17	1.28465e-16
HSD11B2	4090.94	1.30532	0.153143	8.52348	1.54829e-17	1.30091e-16
SLC24A2	9.87521	1.98758	0.233211	8.52269	1.55894e-17	1.30926e-16
TAS1R3	43.0201	1.05837	0.124303	8.51438	1.67488e-17	1.40536e-16
PPP1R14D	445.172	1.66309	0.196093	8.48113	2.2301e-17	1.85025e-16
ITIH3	276.362	1.25794	0.148367	8.47856	2.28003e-17	1.88827e-16
TMIE	68.424	1.11641	0.13177	8.47243	2.40332e-17	1.98771e-16
HTR3A	14.9507	1.92443	0.227435	8.46142	2.64147e-17	2.17205e-16
YBX2	198.618	1.23041	0.145719	8.44371	3.0741e-17	2.51437e-16
RNF224	78.5033	1.5102	0.179105	8.43196	3.39918e-17	2.76801e-16
CYP4F12	145.37	1.29528	0.153706	8.42696	3.54773e-17	2.88263e-16
MLXIPL	1791.81	1.10589	0.131248	8.42597	3.57769e-17	2.90442e-16
FBXO2	287.043	1.27933	0.151904	8.42191	3.70381e-17	3.00416e-16
THBS2	3666.01	-1.26643	0.150447	-8.4178	3.83629e-17	3.10617e-16
PRKCG	6.0166	1.6199	0.192759	8.40378	4.32325e-17	3.48214e-16
SLC38A8	4.284	2.7731	0.330105	8.40067	4.43933e-17	3.57253e-16
OGN	279.451	-1.72149	0.204996	-8.39766	4.5548e-17	3.66386e-16
CYP1A2	6.78471	2.39481	0.285394	8.39124	4.81041e-17	3.85772e-16
TM6SF2	139.78	1.21835	0.145357	8.38182	5.21176e-17	4.16693e-16
FAM221B	5.58664	1.27533	0.152304	8.37357	5.58971e-17	4.46169e-16
STXBP5L	6.76676	1.90738	0.227837	8.37169	5.67971e-17	4.52736e-16
CCDC187	11.0682	1.45555	0.17405	8.36282	6.1235e-17	4.8748e-16
AC138969.1	10.6984	1.33405	0.159689	8.35406	6.59573e-17	5.23495e-16
ITIH2	41.494	1.14566	0.137149	8.3534	6.63237e-17	5.26084e-16
CCDC197	2.52312	2.34535	0.281209	8.34024	7.41405e-17	5.85679e-16
TMPRSS11A	2.88733	1.80573	0.216837	8.32762	8.24857e-17	6.47451e-16
TEN1-CDK3	28.7876	1.00333	0.120548	8.32305	8.57291e-17	6.72054e-16
SLC52A1	52.1148	1.42771	0.172087	8.29639	1.07319e-16	8.34581e-16
COL1A2	53480.9	-1.00084	0.120643	-8.29587	1.0779e-16	8.37886e-16
IGFBP1	2058.36	2.22187	0.267972	8.29142	1.11905e-16	8.67683e-16
C2orf66	8.61449	1.17347	0.141673	8.28292	1.20193e-16	9.28058e-16
PODN	739.261	-1.20967	0.146284	-8.26932	1.34724e-16	1.03679e-15
SCN1A	20.5366	1.25911	0.152355	8.26429	1.40532e-16	1.07835e-15
APOC2	3.50309	1.44798	0.175265	8.26164	1.43686e-16	1.10118e-15
ST8SIA5	76.818	1.31093	0.158837	8.25333	1.54045e-16	1.17715e-15
CHST5	4.06478	1.07437	0.13018	8.253	1.54465e-16	1.17938e-15
IGLL5	37.6887	1.79336	0.217485	8.24589	1.63929e-16	1.25009e-15
SPDEF	39.4063	1.60043	0.194156	8.24304	1.67893e-16	1.27874e-15
MTRNR2L1	113.302	1.82277	0.221174	8.24135	1.70274e-16	1.2958e-15
TNFAIP8L3	291.362	1.27228	0.154455	8.23721	1.76279e-16	1.33875e-15
IL12B	24.0248	1.4224	0.172703	8.2361	1.77914e-16	1.35006e-15
C9orf152	8.26055	1.19856	0.145752	8.22328	1.98006e-16	1.49515e-15
AQP2	96.8631	-2.78914	0.339429	-8.21715	2.08388e-16	1.56906e-15
NPIPB6	6.72227	1.23171	0.149944	8.21445	2.13144e-16	1.60357e-15
C7orf57	25.3743	1.17494	0.143072	8.21222	2.17127e-16	1.63088e-15
TNFRSF17	44.6137	1.45166	0.176816	8.21	2.21196e-16	1.65875e-15
INPP5J	143.665	1.08396	0.132045	8.20904	2.22956e-16	1.67059e-15
ASCL4	3.3309	1.7727	0.215953	8.20872	2.23557e-16	1.67373e-15
PDGFRA	745.15	-1.38738	0.169023	-8.20824	2.24457e-16	1.67978e-15
OR10H5	2.91503	1.6014	0.195201	8.20385	2.32805e-16	1.74086e-15
MAL	2879.16	1.56762	0.19115	8.20097	2.38446e-16	1.77944e-15
C19orf81	14.0651	1.67473	0.204407	8.19311	2.5457e-16	1.89365e-15
TERB1	4.00485	1.01794	0.124488	8.17698	2.91034e-16	2.15795e-15
NUPR2	16.116	2.54374	0.311195	8.17409	2.98115e-16	2.20868e-15
WNK2	132.522	-1.56277	0.191402	-8.16483	3.21889e-16	2.37814e-15
CRX	5.94023	1.67982	0.205824	8.16142	3.31101e-16	2.44328e-15
POU5F2	11.0398	1.11964	0.137368	8.15067	3.61927e-16	2.66118e-15
C4orf48	71.2337	1.01083	0.124097	8.14549	3.77753e-16	2.77424e-15
MAPK15	604.296	1.07233	0.131798	8.13616	4.0801e-16	2.98105e-15
NPIPB15	132.977	1.34998	0.16594	8.13535	4.10762e-16	2.99997e-15
BDH1	547.304	1.16967	0.14381	8.13346	4.17206e-16	3.04463e-15
STRC	7.65045	1.36186	0.16749	8.13098	4.25832e-16	3.10268e-15
ANKRD33	11.1996	1.48473	0.182765	8.12375	4.52001e-16	3.283e-15
COL1A1	63674.6	-1.1751	0.14489	-8.11026	5.05109e-16	3.65724e-15
ERAS	6.22303	1.14922	0.142089	8.08802	6.06431e-16	4.35673e-15
PROZ	15.457	1.31789	0.162961	8.08713	6.10868e-16	4.3869e-15
CA7	2.70545	1.75553	0.21717	8.08367	6.28488e-16	4.51169e-15
DUSP13	3.26158	2.02023	0.250087	8.07811	6.57804e-16	4.70751e-15
C7	5923.03	-1.44015	0.178457	-8.07001	7.02931e-16	5.0072e-15
FABP6	1442.61	1.20929	0.149936	8.06539	7.30031e-16	5.18625e-15
SPTBN2	1008.26	1.59143	0.197394	8.06221	7.49284e-16	5.32098e-15
SLC30A8	24.8979	-1.85641	0.230379	-8.05808	7.74997e-16	5.48462e-15
VWA3A	28.738	1.23415	0.153419	8.04431	8.6733e-16	6.10765e-15
KASH5	4.67237	1.52859	0.190103	8.04086	8.92071e-16	6.27232e-15
COL28A1	78.4814	1.13461	0.141332	8.02799	9.90859e-16	6.94315e-15
PTK6	160.195	1.14183	0.142353	8.02111	1.04791e-15	7.32905e-15
SLC35G5	4.59095	1.06051	0.13224	8.01952	1.06156e-15	7.41609e-15
ITIH4	23.3694	1.42115	0.177329	8.01423	1.10826e-15	7.71027e-15
NTRK2	2084.87	-1.10507	0.137928	-8.01191	1.12938e-15	7.85129e-15
HS6ST3	91.5249	1.64396	0.205234	8.01015	1.14564e-15	7.95837e-15
H2BC7	25.1344	1.49966	0.187514	7.99761	1.26859e-15	8.74994e-15
RBFOX1	14.4676	1.54062	0.192663	7.99646	1.28042e-15	8.82827e-15
COL6A3	13680.9	-1.05152	0.131671	-7.98599	1.39393e-15	9.57521e-15
TMEM119	859.608	-1.05446	0.132127	-7.98063	1.45585e-15	9.98936e-15
MUCL1	3.39139	2.00217	0.250883	7.98049	1.45755e-15	9.99734e-15
BSND	62.6853	2.87107	0.359808	7.97946	1.46973e-15	1.00698e-14
TMPRSS7	3.98947	2.29489	0.287626	7.97874	1.47834e-15	1.01211e-14
AC007040.2	7.47038	1.17443	0.147428	7.96611	1.63747e-15	1.11651e-14
RSPH6A	3.70444	1.78861	0.224586	7.96402	1.66539e-15	1.13471e-14
FAM71F1	4.65492	1.32181	0.166272	7.94973	1.86922e-15	1.26612e-14
CPT1B	30.2028	1.08747	0.136901	7.94345	1.96629e-15	1.32944e-14
ISLR2	38.3029	-1.08962	0.137317	-7.93508	2.10357e-15	1.41707e-14
KLKB1	309.265	1.04255	0.131482	7.92922	2.20529e-15	1.48074e-14
IL17C	2.53381	1.28517	0.162698	7.89909	2.80947e-15	1.87416e-14
TPSG1	221.684	1.68916	0.213992	7.89357	2.93662e-15	1.95687e-14
PDZD3	431.85	1.03579	0.131634	7.86872	3.58301e-15	2.36966e-14
POU2AF1	338.696	1.41155	0.179435	7.86665	3.64264e-15	2.40479e-14
H2AW	202.998	1.17993	0.150021	7.86511	3.68775e-15	2.4337e-14
MORN5	20.7975	1.15596	0.147146	7.85583	3.97145e-15	2.61253e-14
TNNI3	5.11807	2.27492	0.289795	7.85008	4.15756e-15	2.72914e-14
H1-4	11.4781	1.01224	0.129047	7.84397	4.36525e-15	2.85938e-14
KLK14	11.6225	1.06622	0.135966	7.84184	4.43998e-15	2.90524e-14
SLC25A2	4.0903	1.18573	0.151215	7.84135	4.45744e-15	2.9146e-14
CKMT1A	41.3956	2.14749	0.273952	7.83892	4.5445e-15	2.96733e-14
UGT1A7	13.6485	1.22782	0.156643	7.83837	4.56443e-15	2.97824e-14
VGLL3	441.511	-1.07165	0.136761	-7.83594	4.6536e-15	3.03214e-14
EGFL6	45.8423	-1.52828	0.195095	-7.83351	4.74426e-15	3.08903e-14
TPH2	1.95834	1.64769	0.210648	7.82199	5.19938e-15	3.3739e-14
PCDH7	299.008	-1.06569	0.136358	-7.81537	5.48033e-15	3.5483e-14
MB	30.6782	1.11579	0.142797	7.81385	5.54678e-15	3.58881e-14
PLA2G3	2.10697	2.51371	0.322083	7.80456	5.97106e-15	3.85388e-14
HTR2B	90.3555	-1.05158	0.13478	-7.8022	6.08393e-15	3.92535e-14
AKNAD1	7.68984	1.17299	0.150586	7.78946	6.72954e-15	4.32831e-14
NXF5	10.2304	1.04897	0.134944	7.77334	7.64432e-15	4.89623e-14
ZNF804B	15.4821	-2.35409	0.303208	-7.76394	8.23325e-15	5.25887e-14
LBHD2	40.2505	1.26362	0.16303	7.75084	9.12832e-15	5.79454e-14
IL20RA	25.2108	1.64227	0.212009	7.74621	9.4678e-15	5.99563e-14
ATP1A4	9.46474	1.01056	0.130551	7.74076	9.88214e-15	6.2409e-14
MTRNR2L13	1.44053	1.64781	0.213043	7.73466	1.03677e-14	6.53639e-14
NLRP9	8.07588	1.07095	0.138524	7.73118	1.06556e-14	6.71102e-14
DDN	17.6107	-1.27331	0.164843	-7.72437	1.12412e-14	7.063e-14
CORO6	103.135	1.16215	0.150557	7.71902	1.17231e-14	7.35578e-14
TCEAL2	69.2717	-1.91072	0.247653	-7.71534	1.20661e-14	7.56844e-14
H2BC9	36.0144	1.1912	0.15441	7.71455	1.21413e-14	7.60789e-14
ASIP	23.639	1.1747	0.152318	7.71216	1.23706e-14	7.74629e-14
DOCK3	67.2953	1.13755	0.147561	7.70899	1.26819e-14	7.93314e-14
VCX3B	2.32659	1.58189	0.205321	7.70449	1.31362e-14	8.20347e-14
SFTPA2	3.78221	1.17968	0.153147	7.70293	1.32977e-14	8.2987e-14
AMER3	2.03226	1.91552	0.248835	7.69796	1.38259e-14	8.61672e-14
AL121594.1	2.26987	1.1172	0.145193	7.69458	1.41961e-14	8.83256e-14
C10orf71	2.98635	2.90967	0.378259	7.69228	1.44537e-14	8.98073e-14
SMIM22	19.0832	1.57267	0.204492	7.69063	1.46409e-14	9.09093e-14
SLC6A2	5.26711	2.27594	0.296057	7.68751	1.50029e-14	9.30632e-14
OPRM1	2.34577	1.5278	0.198875	7.68217	1.56413e-14	9.68606e-14
GUCY2D	27.7789	1.2161	0.158416	7.67664	1.63321e-14	1.0085e-13
H4C5	35.7432	1.19974	0.156308	7.67552	1.64753e-14	1.01685e-13
SLC4A1	355.989	1.91522	0.249643	7.67183	1.6956e-14	1.04522e-13
KRTAP5-4	1.28048	2.32361	0.302916	7.67081	1.70919e-14	1.0528e-13
GOLGA8A	1472.95	1.13727	0.148374	7.66487	1.79017e-14	1.10084e-13
RHOXF2	1.48611	1.82187	0.237962	7.65613	1.91615e-14	1.17558e-13
ASPDH	198.198	1.09306	0.143114	7.63774	2.21068e-14	1.34866e-13
ACTN2	148.438	1.31563	0.172391	7.63165	2.3176e-14	1.40831e-13
GAS2	237.47	1.05699	0.138574	7.62763	2.39117e-14	1.45158e-13
FKBP6	2.43437	1.24889	0.163809	7.62404	2.45855e-14	1.48956e-13
SLC38A3	34.9398	1.51846	0.199313	7.6185	2.56647e-14	1.55087e-13
KCNJ1	192.498	-1.52317	0.199978	-7.61668	2.60286e-14	1.57081e-13
CNTN1	173.832	-1.60167	0.21036	-7.61399	2.65767e-14	1.60232e-13
KLK2	3.22639	2.05633	0.270202	7.61032	2.73424e-14	1.6458e-13
TRPV3	54.4499	1.03409	0.135997	7.60372	2.87739e-14	1.72802e-13
MAP3K19	6.21698	1.01469	0.133683	7.59022	3.19365e-14	1.91174e-13
SYNE4	62.8366	1.17002	0.154153	7.59	3.19905e-14	1.91436e-13
TMEM151A	15.6943	1.53633	0.202538	7.58541	3.31441e-14	1.97954e-13
AKR1B10	154.235	1.79581	0.23681	7.58333	3.36787e-14	2.01082e-13
HYAL4	3.18012	1.59303	0.210101	7.58222	3.39692e-14	2.02555e-13
KCNJ13	41.3915	1.73589	0.229214	7.57325	3.64008e-14	2.16079e-13
APOA5	2.18779	2.19107	0.289906	7.55784	4.09802e-14	2.42174e-13
SMOC1	227.655	1.56842	0.207604	7.55487	4.19283e-14	2.47381e-13
TMC5	45.8397	1.30438	0.17278	7.54934	4.3748e-14	2.57542e-13
IFNL1	2.3547	1.21413	0.160872	7.54717	4.44824e-14	2.61615e-13
RBFOX3	12.1447	1.12582	0.149451	7.53304	4.95743e-14	2.90914e-13
CCDC33	5.22962	1.77944	0.236255	7.53186	5.00238e-14	2.93273e-13
KRTAP5-1	14.22	1.22129	0.162391	7.52068	5.449e-14	3.18575e-13
AC109583.1	3.9209	1.28708	0.171176	7.51904	5.51779e-14	3.22394e-13
FYB2	126.009	1.38412	0.184103	7.51819	5.55386e-14	3.2437e-13
FAM166A	8.30201	1.28379	0.170885	7.51259	5.79686e-14	3.38135e-13
CALML6	8.35084	1.22116	0.162622	7.50919	5.9495e-14	3.46165e-13
NEUROD2	5.30076	1.22338	0.16317	7.4976	6.49974e-14	3.77111e-13
CIDEC	49.579	1.80208	0.240399	7.49621	6.56883e-14	3.80881e-13
AC010980.1	31.7916	1.215	0.162235	7.48912	6.93354e-14	4.01021e-13
SCD5	2252.68	-1.06577	0.142314	-7.48886	6.94765e-14	4.01586e-13
HS6ST2	26.6605	-1.34531	0.180162	-7.46723	8.18988e-14	4.71179e-13
GAD1	255.996	1.44793	0.194424	7.44732	9.52556e-14	5.45139e-13
DPT	44.241	-1.41012	0.189712	-7.43291	1.06235e-13	6.04978e-13
MELTF	522.26	1.22789	0.165343	7.42628	1.11692e-13	6.34489e-13
OR2A12	4.1944	1.11736	0.150511	7.42377	1.13834e-13	6.46459e-13
ACHE	347.775	1.03891	0.14015	7.41287	1.23593e-13	7.0025e-13
KCNIP3	812.734	1.08146	0.14589	7.41285	1.23609e-13	7.0025e-13
C1QL1	2168.19	1.39351	0.188217	7.40376	1.3238e-13	7.48105e-13
MMEL1	18.1278	1.04696	0.141559	7.39595	1.40397e-13	7.91712e-13
SCNN1A	3199.64	1.41999	0.192012	7.39533	1.41057e-13	7.95148e-13
GABRB2	58.5786	-1.21158	0.164106	-7.3829	1.54878e-13	8.69922e-13
MROH7-TTC4	1.76311	1.19124	0.16138	7.38156	1.56445e-13	8.78192e-13
CCNP	15.2285	1.07617	0.145876	7.37732	1.61509e-13	9.0607e-13
EFCAB8	9.78397	1.1312	0.153847	7.35275	1.94174e-13	1.0816e-12
ZDHHC11B	295.876	1.04752	0.142716	7.33993	2.13702e-13	1.18662e-12
SLC24A5	2.82019	1.0366	0.14124	7.3393	2.14713e-13	1.19117e-12
LRRC3B	20.5494	-1.12523	0.153319	-7.33913	2.14982e-13	1.1923e-12
SULT1A2	9.97277	1.17568	0.160437	7.32799	2.33633e-13	1.29341e-12
UMODL1	4.66195	1.3347	0.182437	7.31597	2.55525e-13	1.40828e-12
C1orf194	6.20402	1.02854	0.140598	7.31543	2.56556e-13	1.41354e-12
B4GALNT1	790.98	-1.37792	0.18837	-7.31493	2.57525e-13	1.41846e-12
CRYBA4	2.38363	1.24165	0.170434	7.28526	3.21051e-13	1.75115e-12
TMEM59L	42.6394	-1.11927	0.153761	-7.27931	3.35542e-13	1.82426e-12
FCRL5	180.949	1.4323	0.196919	7.27356	3.50141e-13	1.90195e-12
CIBAR2	9.04874	1.43988	0.198053	7.27018	3.58999e-13	1.94664e-12
RGS8	4.9768	1.47652	0.203461	7.25702	3.95712e-13	2.13632e-12
NUTM1	2.36882	1.45434	0.200774	7.24363	4.36819e-13	2.34931e-12
CFHR2	2.87002	3.77185	0.521531	7.23227	4.74978e-13	2.54492e-12
SPDYE17	1.89798	1.13479	0.157088	7.22393	5.05061e-13	2.69594e-12
GOLGA6L2	24.2219	2.22543	0.30824	7.21979	5.20679e-13	2.7753e-12
SEC14L3	5.59767	1.35659	0.188465	7.19811	6.10542e-13	3.23192e-12
MUC19	13.5656	1.42716	0.198333	7.19581	6.20926e-13	3.28219e-12
SPINK4	1.61002	1.79977	0.250218	7.19282	6.34687e-13	3.35205e-12
OXGR1	15.8612	1.31008	0.182145	7.19251	6.36095e-13	3.35853e-12
PRND	361.083	-1.33496	0.185705	-7.18857	6.54717e-13	3.45094e-12
INSYN1	143.377	1.11642	0.155337	7.1871	6.61834e-13	3.48547e-12
H2AC8	100.284	1.06168	0.14779	7.1837	6.78482e-13	3.56908e-12
NR0B2	24.6081	2.39774	0.333819	7.18275	6.83214e-13	3.59192e-12
RUNDC3A	103.956	1.05108	0.146457	7.17671	7.14111e-13	3.75116e-12
PF4V1	114.062	1.21828	0.169899	7.17062	7.46576e-13	3.91725e-12
ADGRB3	44.0861	-1.00491	0.140215	-7.16689	7.67194e-13	4.01744e-12
LHB	4.28565	1.08656	0.15163	7.16587	7.72922e-13	4.04515e-12
TMPRSS11D	5.56926	1.10797	0.154646	7.1646	7.80135e-13	4.08059e-12
FAM155B	126.302	1.16879	0.163156	7.16364	7.85611e-13	4.10807e-12
GOLGA6L7	16.8435	1.65542	0.231818	7.14101	9.26475e-13	4.80461e-12
PPP1R27	3.53273	1.29424	0.181621	7.12603	1.03307e-12	5.33265e-12
HAP1	29.152	1.20486	0.169122	7.12423	1.04662e-12	5.39657e-12
MUC15	16.3674	-2.14353	0.301606	-7.10705	1.18551e-12	6.07375e-12
FGF8	2.17587	1.37906	0.19407	7.10601	1.19449e-12	6.11636e-12
SYT10	21.0043	2.05794	0.289855	7.09989	1.24853e-12	6.37894e-12
AZGP1	2091.68	1.11866	0.157667	7.09507	1.29283e-12	6.59437e-12
PHOX2B	1.02935	2.37114	0.33439	7.09093	1.33212e-12	6.7873e-12
LCN2	96.576	1.54833	0.218399	7.08946	1.34639e-12	6.8562e-12
PAEP	105.546	2.31052	0.326107	7.08516	1.38887e-12	7.05892e-12
OOSP4B	0.878652	2.21147	0.312479	7.0772	1.47101e-12	7.46816e-12
WFDC5	27.4742	2.54867	0.360371	7.07236	1.5232e-12	7.72252e-12
CELA1	2.78854	1.03684	0.14687	7.0596	1.66981e-12	8.43575e-12
IFI30	56.0328	1.0342	0.146511	7.05885	1.6789e-12	8.47474e-12
TMEM40	4.04332	1.07935	0.152923	7.05811	1.68788e-12	8.51418e-12
GABRP	112.238	-1.29271	0.183366	-7.04989	1.79065e-12	9.01177e-12
TRPC5OS	10.0418	1.00384	0.142396	7.04962	1.7941e-12	9.02667e-12
RBPJL	4.30632	1.43555	0.203658	7.04881	1.80449e-12	9.07399e-12
HEATR9	12.6027	1.03994	0.147595	7.0459	1.84263e-12	9.25824e-12
CEND1	32.7389	1.13227	0.1607	7.04583	1.84356e-12	9.2604e-12
CABP5	1.54387	1.60427	0.227881	7.03995	1.92303e-12	9.63859e-12
WNT16	6.65517	1.00769	0.143157	7.03903	1.93587e-12	9.69772e-12
MFAP4	2485.57	-1.21801	0.173277	-7.0293	2.07575e-12	1.03675e-11
SH2D6	10.1865	1.12891	0.160607	7.02902	2.07983e-12	1.03851e-11
EFCAB3	5.58596	1.02053	0.145403	7.01861	2.24086e-12	1.1156e-11
CCNO	64.1826	1.39128	0.198485	7.00952	2.39142e-12	1.18736e-11
MT1X	1008.47	1.16133	0.1657	7.00861	2.40703e-12	1.19479e-11
ACVR1C	37.659	1.00357	0.143485	6.9942	2.66768e-12	1.32027e-11
SPATA21	9.83983	1.19865	0.171424	6.99229	2.70439e-12	1.33701e-11
SOSTDC1	190.987	-1.35669	0.194099	-6.98966	2.75551e-12	1.36118e-11
C10orf82	10.9203	1.18464	0.16964	6.98322	2.88491e-12	1.42207e-11
TRIM63	28.6153	1.21896	0.174609	6.98111	2.92867e-12	1.44248e-11
BMP5	73.5843	-1.56628	0.22454	-6.97554	3.047e-12	1.49857e-11
LRRC14B	88.4732	1.48281	0.212639	6.97334	3.09495e-12	1.52114e-11
ETV3L	2.44261	1.26401	0.181424	6.96715	3.23418e-12	1.58788e-11
HORMAD2	9.49516	1.205	0.173489	6.94566	3.767e-12	1.83247e-11
FGL1	9.11948	1.88852	0.27228	6.93594	4.03526e-12	1.95676e-11
TEX54	1.80722	1.06547	0.153676	6.93322	4.11381e-12	1.99381e-11
ANKRD22	422.39	1.03572	0.149611	6.92273	4.43023e-12	2.13875e-11
JCHAIN	6726.76	1.24872	0.180409	6.92161	4.46547e-12	2.1552e-11
UROC1	9.12116	1.08115	0.156321	6.91621	4.63876e-12	2.23592e-11
LYPD4	2.99641	2.02619	0.293044	6.91431	4.70159e-12	2.26443e-11
AC104472.3	1.10282	1.34819	0.195196	6.90685	4.95545e-12	2.38421e-11
AADAC	4.93627	1.77024	0.256349	6.90557	5.00009e-12	2.40444e-11
OR10G3	0.74651	2.01382	0.29179	6.90159	5.14241e-12	2.46774e-11
PCDHGB4	105.017	-1.05826	0.153379	-6.8996	5.21492e-12	2.49994e-11
MAFA	5.75399	1.3609	0.197272	6.89858	5.25246e-12	2.51729e-11
ALDH3B2	8.97711	1.5884	0.230476	6.8918	5.50925e-12	2.63489e-11
DNTT	6.64859	2.23484	0.324322	6.89082	5.54713e-12	2.65163e-11
ANXA8	8.92197	1.8585	0.269854	6.88705	5.69622e-12	2.71868e-11
PPP1R1A	1894.19	1.6769	0.243495	6.88679	5.70658e-12	2.72216e-11
SAMD7	0.964874	1.75649	0.255266	6.88099	5.94383e-12	2.83247e-11
SRRM3	214.129	1.04737	0.152271	6.87835	6.05504e-12	2.8825e-11
PRSS55	4.67689	1.2592	0.183256	6.87128	6.36298e-12	3.02209e-11
H2BC8	159.889	1.02421	0.149174	6.8659	6.60721e-12	3.12844e-11
NRSN1	5.48263	1.4385	0.209763	6.8577	6.99764e-12	3.30484e-11
VCX	1.88925	1.22352	0.178707	6.84649	7.5683e-12	3.56433e-11
LRTM1	1.54915	1.87924	0.274552	6.84476	7.66042e-12	3.60588e-11
BPIFB1	12.0515	1.72262	0.25185	6.83987	7.92676e-12	3.72745e-11
PRKAG3	2.57661	1.08578	0.158755	6.83932	7.95709e-12	3.74076e-11
KCNG4	1.1325	1.6166	0.236396	6.83855	7.99997e-12	3.75805e-11
FAM3B	54.6505	1.1177	0.163487	6.83663	8.10803e-12	3.80688e-11
C17orf98	2.51117	1.32692	0.194117	6.83566	8.16296e-12	3.8289e-11
TPTE2	7.45785	1.05842	0.154989	6.82903	8.54903e-12	3.99668e-11
TM4SF19	11.1876	1.08337	0.158836	6.82063	9.06403e-12	4.22675e-11
PCSK1N	620.703	1.34952	0.198092	6.81261	9.58406e-12	4.46138e-11
GGT2	54.3816	1.12179	0.164902	6.80276	1.0263e-11	4.76424e-11
SCN2B	25.9281	-1.37799	0.203032	-6.78707	1.14436e-11	5.29234e-11
BHMG1	3.15824	1.64256	0.242494	6.77361	1.25604e-11	5.78136e-11
OR2A4	82.7008	1.11095	0.164257	6.76347	1.34726e-11	6.18582e-11
PPP1R42	9.41502	1.08324	0.160408	6.753	1.4482e-11	6.62457e-11
LCE5A	1.24402	1.4789	0.219045	6.75158	1.46242e-11	6.68467e-11
MYOG	2.47849	1.26425	0.187399	6.74633	1.51632e-11	6.91909e-11
AVP	2.21317	1.82318	0.27035	6.7438	1.54292e-11	7.03179e-11
SST	824.403	-1.86905	0.277227	-6.74194	1.56284e-11	7.11552e-11
CTRC	6.8734	1.0781	0.159908	6.74197	1.56254e-11	7.11552e-11
CBLC	94.9899	1.09001	0.16173	6.73972	1.58692e-11	7.21629e-11
LUZP2	19.7187	-1.39463	0.206945	-6.73914	1.59329e-11	7.24347e-11
WFDC10B	8.18936	1.52226	0.226614	6.71741	1.84979e-11	8.35001e-11
ASIC1	104.788	1.0713	0.159488	6.71709	1.85395e-11	8.36472e-11
KLK12	1.20405	2.2263	0.331472	6.71641	1.86256e-11	8.40153e-11
DOC2A	1780.08	1.04131	0.155066	6.71526	1.87733e-11	8.45782e-11
C16orf89	128.03	1.03076	0.153669	6.70771	1.97708e-11	8.89204e-11
KISS1	17.8023	1.2238	0.182754	6.69644	2.13561e-11	9.55854e-11
ADIPOQ	5.49106	-2.4974	0.373759	-6.68184	2.35956e-11	1.05201e-10
PPIAL4H	1.25995	1.36223	0.204005	6.67744	2.43146e-11	1.0825e-10
CATSPER4	2.35097	2.01968	0.302509	6.67641	2.44866e-11	1.08911e-10
LKAAEAR1	2.90692	1.31382	0.197179	6.66306	2.68192e-11	1.18601e-10
SOST	9.4772	-1.64805	0.247585	-6.6565	2.80433e-11	1.23778e-10
SLC15A5	2.89985	1.29178	0.19425	6.65011	2.9287e-11	1.28898e-10
IL20RB	1501.81	1.43396	0.215943	6.64043	3.12764e-11	1.37261e-10
NOBOX	0.820319	1.55976	0.235003	6.63719	3.19722e-11	1.40049e-10
CST5	7.94732	2.02446	0.305054	6.63641	3.21425e-11	1.40695e-10
OR3A3	2.74293	1.6259	0.245197	6.63101	3.33393e-11	1.45657e-10
CYLC2	0.882161	1.90358	0.287497	6.62121	3.56267e-11	1.55284e-10
DPP6	41.2735	-1.09742	0.16579	-6.61938	3.60701e-11	1.57105e-10
H2BC10	1.06263	1.43071	0.21624	6.61632	3.68246e-11	1.60165e-10
FBXW10	5.60432	1.04952	0.158664	6.61474	3.72211e-11	1.61814e-10
C14orf39	1.50231	1.56361	0.23698	6.59807	4.1655e-11	1.80627e-10
OR13A1	9.15893	1.21577	0.184262	6.59806	4.1656e-11	1.80627e-10
NT5DC4	7.41275	1.15303	0.17526	6.57893	4.7384e-11	2.04457e-10
SPATA3	1.28761	1.88462	0.286486	6.57841	4.75496e-11	2.05124e-10
SERPINB13	1.3071	1.71538	0.260894	6.57503	4.8644e-11	2.09502e-10
NDNF	865.045	-1.65168	0.251414	-6.56955	5.0468e-11	2.17055e-10
OR1K1	1.02054	1.50645	0.229428	6.5661	5.16514e-11	2.21989e-10
ZBBX	24.3084	1.05946	0.161386	6.56474	5.21231e-11	2.23913e-10
PLCZ1	3.03123	1.23633	0.188355	6.56382	5.2445e-11	2.25191e-10
GTSF1L	6.30518	1.34603	0.205124	6.56203	5.30794e-11	2.27809e-10
CYP11A1	87.9949	1.76318	0.26904	6.55359	5.61699e-11	2.40515e-10
SCYGR4	0.962723	2.25273	0.343846	6.55156	5.69393e-11	2.4364e-10
DKK2	66.6636	-1.01134	0.154373	-6.55131	5.7034e-11	2.43988e-10
AMH	54.0873	1.07175	0.163774	6.54409	5.986e-11	2.55545e-10
CD79A	318.842	1.09175	0.166926	6.54032	6.13876e-11	2.61825e-10
MUC5B	29.1099	1.08206	0.165626	6.53314	6.44035e-11	2.74056e-10
FOXA1	54.6655	1.59586	0.244302	6.53231	6.47618e-11	2.75454e-10
TMEM249	2.49466	1.33529	0.204486	6.52998	6.57796e-11	2.79654e-10
FER1L6	20.2303	1.12559	0.172638	6.51996	7.03248e-11	2.9795e-10
SULT2B1	33.0631	1.02321	0.156937	6.51989	7.03597e-11	2.98029e-10
THSD8	2.55071	1.07543	0.164955	6.51955	7.05204e-11	2.98642e-10
LUM	5086.97	-1.18574	0.182006	-6.51483	7.27742e-11	3.07974e-10
C10orf99	1255.04	1.75829	0.270187	6.50768	7.63201e-11	3.22149e-10
OR4D9	2.07307	1.6362	0.251444	6.50721	7.65612e-11	3.23039e-10
OR13J1	2.25031	1.12436	0.172983	6.49981	8.04217e-11	3.38247e-10
ONECUT3	6.51752	1.33238	0.20528	6.49053	8.55331e-11	3.5844e-10
OGDHL	5807.45	1.00912	0.155504	6.48932	8.62241e-11	3.6109e-10
OR7A17	1.33641	1.3836	0.213298	6.48669	8.77442e-11	3.67207e-10
NANOS2	1.96901	1.92264	0.296427	6.48606	8.81087e-11	3.68565e-10
IVL	3.97517	2.00838	0.309821	6.48238	9.02842e-11	3.77495e-10
CPB1	42.8696	1.28373	0.198357	6.47181	9.68343e-11	4.03877e-10
CKMT2	704.766	1.36244	0.210885	6.46056	1.04316e-10	4.33713e-10
ZNF716	1.42851	1.6807	0.260191	6.45949	1.0506e-10	4.36706e-10
MATN4	8.15551	1.06246	0.164913	6.44254	1.17487e-10	4.85415e-10
MOGAT3	267.068	1.07641	0.167547	6.42452	1.32285e-10	5.43278e-10
H4C2	2.51269	1.08575	0.169196	6.41714	1.3886e-10	5.68509e-10
CCBE1	142.206	1.357	0.211524	6.41535	1.40497e-10	5.74704e-10
AC087289.3	1.51589	1.19411	0.1863	6.40962	1.45882e-10	5.95678e-10
CPN2	268.933	1.77003	0.276292	6.40637	1.49023e-10	6.07831e-10
GALNTL5	1.7861	1.64658	0.257184	6.40234	1.53013e-10	6.23555e-10
OBP2A	4.51884	1.13834	0.177921	6.39801	1.57414e-10	6.39938e-10
AKAP14	1.15038	1.09412	0.1711	6.39462	1.60948e-10	6.53875e-10
CYP2C19	1.81447	1.40838	0.220349	6.39159	1.64174e-10	6.66101e-10
NLRP7	11.3619	1.0042	0.157243	6.38629	1.69955e-10	6.88496e-10
SRARP	3.43264	1.55112	0.24314	6.37953	1.77629e-10	7.17638e-10
KRT35	0.801954	1.92254	0.301429	6.37809	1.79308e-10	7.23591e-10
INSL5	2.14925	1.20968	0.189726	6.3759	1.8189e-10	7.32993e-10
NPIPA2	5.83545	1.43438	0.22529	6.36682	1.92984e-10	7.76179e-10
C8B	2.2909	2.26877	0.356695	6.36053	2.01059e-10	8.06723e-10
GPRC6A	4.6339	3.12593	0.491489	6.36011	2.01604e-10	8.08641e-10
AC020765.6	1.06834	1.33661	0.21042	6.35208	2.12421e-10	8.49914e-10
LRRTM1	11.8698	2.50157	0.394049	6.34836	2.17627e-10	8.69616e-10
SBSN	10.9214	1.75304	0.276452	6.34121	2.2797e-10	9.09173e-10
DDX4	3.10121	1.15609	0.18254	6.33334	2.3991e-10	9.54734e-10
LY6D	2.66735	1.8121	0.286299	6.32939	2.4613e-10	9.78221e-10
SLC9A2	69.2506	1.35638	0.214377	6.32711	2.49801e-10	9.91959e-10
GPR32	0.873507	2.11236	0.334103	6.32248	2.57406e-10	1.02106e-09
MTRNR2L5	0.764146	1.46208	0.231357	6.31958	2.62271e-10	1.03947e-09
IGFN1	189.42	1.73058	0.274071	6.31435	2.71292e-10	1.07361e-09
IGLL1	3.51689	1.25742	0.199144	6.31411	2.71721e-10	1.07485e-09
BECN2	2.29583	1.7645	0.279514	6.31277	2.74091e-10	1.08376e-09
SCGB2A2	6.7706	1.83985	0.291716	6.30701	2.84485e-10	1.12366e-09
GAPDHS	1.07983	1.47599	0.234104	6.30483	2.88503e-10	1.13855e-09
GAGE10	1.08046	1.32766	0.210599	6.30422	2.89648e-10	1.14258e-09
C2orf83	2.08899	1.64683	0.261811	6.29014	3.17175e-10	1.24648e-09
OR1I1	2.19407	1.1493	0.182805	6.28701	3.23645e-10	1.26992e-09
GDNF	12.6702	-1.17324	0.186674	-6.28495	3.27952e-10	1.28627e-09
C11orf53	3.1543	2.44878	0.389726	6.28333	3.31407e-10	1.29872e-09
SOX21	4.30786	-1.21218	0.193021	-6.28004	3.38476e-10	1.32502e-09
GOLGA8G	1.18765	1.34254	0.213806	6.27923	3.40255e-10	1.33142e-09
LHX3	0.711016	2.04892	0.32681	6.26946	3.62311e-10	1.41413e-09
NPIPA3	6.54491	1.51092	0.241151	6.26545	3.7174e-10	1.44879e-09
CATSPERD	4.23778	1.51004	0.241087	6.26346	3.76526e-10	1.46713e-09
C20orf203	4.8661	1.03851	0.165852	6.26165	3.80933e-10	1.48399e-09
MCCD1	26.3856	1.53553	0.245396	6.25733	3.91623e-10	1.52371e-09
SLC35G3	3.71778	1.5961	0.25525	6.25307	4.0247e-10	1.56295e-09
FANCD2OS	1.19832	1.17983	0.188811	6.2487	4.13886e-10	1.60459e-09
CYP2C9	107.232	1.23149	0.197099	6.24805	4.15597e-10	1.61055e-09
NLRP8	1.0982	1.74079	0.278712	6.24585	4.21504e-10	1.63114e-09
LYZL1	7.14358	1.19309	0.191185	6.24047	4.3625e-10	1.68597e-09
PPIAL4C	1.06492	1.16213	0.186238	6.24005	4.37418e-10	1.68979e-09
VCX3A	1.1085	1.63033	0.261437	6.23605	4.48769e-10	1.73111e-09
SPINK13	314.761	1.25919	0.202144	6.22918	4.68894e-10	1.80573e-09
PNPLA5	2.22862	2.02178	0.324746	6.22572	4.79359e-10	1.84296e-09
C5orf38	59.0108	1.21826	0.195798	6.22203	4.90753e-10	1.88559e-09
AC005551.1	2.35452	1.95467	0.31445	6.21616	5.09463e-10	1.95585e-09
FAM170A	1.7367	1.16716	0.187866	6.21275	5.20661e-10	1.99635e-09
KLK11	4.46245	1.89028	0.304365	6.21058	5.27896e-10	2.02242e-09
PAGE2B	1.65835	1.14671	0.184953	6.20001	5.64593e-10	2.15541e-09
DCD	1.73999	1.83184	0.295507	6.19896	5.68391e-10	2.16902e-09
BDKRB1	51.9962	1.11134	0.17972	6.18374	6.25993e-10	2.37705e-09
KRT5	85.4186	1.3569	0.219436	6.1836	6.26569e-10	2.37875e-09
CREB3L3	1337.14	1.06303	0.172051	6.17857	6.46832e-10	2.45215e-09
RAX	0.824329	1.6634	0.269412	6.17419	6.65056e-10	2.51556e-09
BEST2	2.09222	1.20282	0.194849	6.17308	6.69723e-10	2.5327e-09
ATP1A3	19.3588	1.0332	0.167444	6.17041	6.81111e-10	2.57366e-09
BRDT	2.56971	1.10136	0.178583	6.16723	6.94945e-10	2.62432e-09
CEACAM5	5.5962	1.48772	0.241508	6.16011	7.26946e-10	2.73901e-09
PRR27	0.895511	1.89274	0.307397	6.15732	7.39844e-10	2.78647e-09
EZHIP	6.60418	1.09276	0.177482	6.15701	7.41311e-10	2.79143e-09
TFCP2L1	1746.44	1.30391	0.211997	6.1506	7.71895e-10	2.90069e-09
SPDYC	1.41423	1.27775	0.208016	6.14258	8.11936e-10	3.04311e-09
CYP2F1	2.15441	1.29939	0.211849	6.13355	8.59394e-10	3.21187e-09
AC113348.2	0.557593	1.48708	0.243159	6.11568	9.61476e-10	3.57675e-09
LPO	4.36636	1.16075	0.190109	6.1057	1.02348e-09	3.80283e-09
TNNT3	59.2835	-1.15703	0.189574	-6.10328	1.03912e-09	3.85549e-09
APOC4-APOC2	1.18082	1.24902	0.204793	6.09896	1.06759e-09	3.95322e-09
NEUROD1	1.70204	1.7777	0.292417	6.07932	1.20694e-09	4.44073e-09
SERPINA10	9.9075	1.17549	0.193394	6.0782	1.21537e-09	4.47089e-09
TNFRSF13B	19.4702	1.01993	0.168019	6.07034	1.27638e-09	4.68505e-09
TBR1	1.94373	1.20656	0.199484	6.04838	1.46313e-09	5.34506e-09
CACNG2	3.08593	1.59544	0.263931	6.04489	1.49511e-09	5.45757e-09
F2	320.397	1.58625	0.262461	6.04377	1.50554e-09	5.4924e-09
LGI1	6.0611	1.06227	0.17593	6.03805	1.55984e-09	5.67927e-09
TGM6	0.755292	2.01394	0.333757	6.03414	1.59816e-09	5.81192e-09
SAG	5.86057	1.09502	0.181644	6.02837	1.65618e-09	6.01111e-09
AQP9	790.421	1.10672	0.183645	6.02643	1.67617e-09	6.0765e-09
ZNF705G	1.09899	2.13098	0.353945	6.02065	1.73721e-09	6.28913e-09
PRLHR	1.40153	1.2797	0.212597	6.01935	1.75115e-09	6.33711e-09
PAK5	2.79825	1.80895	0.30105	6.00878	1.86923e-09	6.74201e-09
DIPK1C	23.7454	-1.16063	0.193169	-6.00838	1.87383e-09	6.75596e-09
OR2A25	1.14866	1.1588	0.192935	6.00614	1.89988e-09	6.84054e-09
PDIA2	11.2614	1.11926	0.18636	6.00587	1.90305e-09	6.84926e-09
EDAR	62.1731	-1.0684	0.178318	-5.99155	2.07844e-09	7.45152e-09
SLC39A2	3.39186	1.22387	0.20438	5.9882	2.12179e-09	7.60252e-09
NLRP5	1.804	1.78222	0.297646	5.98773	2.12795e-09	7.62309e-09
ANKRD30B	5.91594	1.5607	0.260716	5.98622	2.14777e-09	7.68821e-09
GUCA2B	130.729	1.3987	0.233744	5.98391	2.1784e-09	7.79476e-09
LRP1B	28.9764	-1.12225	0.187556	-5.98353	2.18349e-09	7.81146e-09
TFF1	14.4387	1.8114	0.302843	5.98133	2.21317e-09	7.91151e-09
SLC23A3	945.253	1.01382	0.169614	5.97722	2.26979e-09	8.09982e-09
CWH43	75.6379	1.42887	0.2399	5.95611	2.58311e-09	9.17716e-09
BNIP5	10.0291	1.34103	0.225307	5.95201	2.64861e-09	9.40085e-09
CYP2A13	1.02593	1.78613	0.300629	5.94129	2.8279e-09	1.0016e-08
GUCA1A	1.00296	1.27554	0.214756	5.93947	2.85951e-09	1.01222e-08
GALP	0.868067	1.99411	0.336081	5.93343	2.96675e-09	1.04897e-08
AL033529.1	0.629342	1.6188	0.273024	5.92916	3.04486e-09	1.07598e-08
HOXA13	104.981	1.04268	0.176074	5.9218	3.18434e-09	1.12355e-08
CD164L2	6.46773	1.29936	0.219449	5.92103	3.19923e-09	1.12837e-08
APOB	1929.56	1.31795	0.22277	5.91619	3.29494e-09	1.1608e-08
LEFTY2	13.4669	-1.15091	0.19462	-5.91364	3.34625e-09	1.1773e-08
PSG5	6.88491	1.91576	0.324113	5.91078	3.40498e-09	1.19705e-08
OCSTAMP	1.14642	1.70842	0.28913	5.90883	3.44539e-09	1.21103e-08
LRRC52	2.99633	2.74914	0.466037	5.89898	3.6575e-09	1.28266e-08
MIXL1	13.0923	1.00267	0.170072	5.89559	3.73353e-09	1.30808e-08
FGF23	2.34396	1.47809	0.250795	5.89359	3.77884e-09	1.3227e-08
TFAP2B	20.6509	-1.37134	0.232687	-5.89352	3.78055e-09	1.32305e-08
OR11G2	1.01929	1.51637	0.257333	5.89263	3.80096e-09	1.32944e-08
NLRP13	1.2389	1.74945	0.297705	5.87645	4.19156e-09	1.45915e-08
UNC13C	21.0666	1.06359	0.181081	5.87356	4.26526e-09	1.48397e-08
SFTPA1	1.74951	1.53959	0.262133	5.87331	4.27176e-09	1.48595e-08
CKMT1B	35.8347	1.60013	0.272569	5.87053	4.34395e-09	1.50964e-08
CRH	1.74641	2.06068	0.35103	5.87037	4.34817e-09	1.51082e-08
WFDC2	4222.48	1.02512	0.174661	5.8692	4.37901e-09	1.52068e-08
BCAS1	115.072	1.2662	0.215766	5.8684	4.40021e-09	1.52776e-08
PIWIL3	2.6029	1.06472	0.18171	5.85946	4.64385e-09	1.60782e-08
OLIG1	160.59	1.33312	0.227676	5.85533	4.76075e-09	1.64614e-08
GOLGA6B	1.1317	1.25909	0.215262	5.84912	4.9419e-09	1.70622e-08
PLD5	24.8344	-1.01819	0.174165	-5.84612	5.0318e-09	1.73507e-08
FCRL2	22.6064	1.06209	0.1819	5.83887	5.25566e-09	1.80847e-08
UGT2B28	2.28518	1.59106	0.272575	5.83712	5.31093e-09	1.82681e-08
UPK3BL2	1.19123	1.13437	0.194414	5.8348	5.38564e-09	1.85147e-08
FGF3	0.896181	1.72367	0.295559	5.83191	5.47959e-09	1.88202e-08
NPAP1	6.44132	1.2925	0.221654	5.83114	5.50515e-09	1.89045e-08
DEFB118	1.38086	1.76074	0.301983	5.83061	5.52253e-09	1.89606e-08
PLA2G4E	3.5217	1.03016	0.176928	5.82247	5.79836e-09	1.98707e-08
AFP	27.1887	1.03575	0.177935	5.82096	5.85091e-09	2.00397e-08
IFNE	10.1442	1.07347	0.184458	5.81959	5.89928e-09	2.02016e-08
SMIM28	1.03141	1.65727	0.284783	5.81943	5.90487e-09	2.0217e-08
CRABP1	12.07	2.11013	0.362694	5.81793	5.95803e-09	2.03914e-08
PLPPR3	7.99961	1.00013	0.171975	5.81555	6.04348e-09	2.06762e-08
CPA5	7.56086	1.05921	0.182299	5.8103	6.23612e-09	2.13077e-08
OR9A4	1.98954	1.17545	0.202515	5.80426	6.46521e-09	2.20619e-08
SAA4	6.04056	1.96728	0.339806	5.7894	7.06363e-09	2.40418e-08
CALY	7.68608	1.02096	0.176352	5.78936	7.06536e-09	2.40433e-08
GPR139	1.02732	1.7882	0.308908	5.78877	7.09017e-09	2.41055e-08
MBL2	6.86991	1.92651	0.332933	5.78649	7.18717e-09	2.43949e-08
ADGRD2	2.10749	1.25473	0.217355	5.77271	7.80074e-09	2.63662e-08
LCN8	8.62391	1.23994	0.215249	5.76053	8.38521e-09	2.82333e-08
SEPTIN14	1.25208	1.37505	0.238809	5.75794	8.51489e-09	2.86542e-08
EPS8L3	325.263	1.40395	0.243948	5.7551	8.65911e-09	2.91237e-08
PAX1	1.9953	1.31957	0.229423	5.75169	8.83579e-09	2.96963e-08
NANOGNB	0.676047	1.7811	0.309719	5.75071	8.88695e-09	2.98574e-08
LHX1	46.5125	-1.57002	0.273518	-5.74007	9.46351e-09	3.17022e-08
CERS1	24.0068	1.06916	0.186451	5.73426	9.79377e-09	3.27256e-08
SSTR5	9.4383	1.35126	0.235948	5.72695	1.02252e-08	3.40911e-08
HTR3B	3.0586	1.52216	0.266185	5.71842	1.0752e-08	3.57409e-08
CLDN19	118.889	-1.16941	0.204578	-5.71619	1.08938e-08	3.61919e-08
KRT4	8.44976	1.63853	0.28689	5.71135	1.12082e-08	3.71962e-08
LEFTY1	46.1487	-1.20106	0.210738	-5.69932	1.20287e-08	3.97906e-08
SDR9C7	1.87369	1.09352	0.191932	5.69742	1.21632e-08	4.02284e-08
MPPED1	3.08853	1.02065	0.179229	5.69466	1.2362e-08	4.08641e-08
OR5A1	1.61176	1.37281	0.241879	5.67563	1.3818e-08	4.54494e-08
GABRA2	14.8501	-1.58421	0.2797	-5.66394	1.47936e-08	4.85374e-08
BPIFC	1.76869	1.20867	0.213573	5.65928	1.52011e-08	4.98037e-08
CALR3	1.13008	1.11265	0.196766	5.65469	1.56124e-08	5.10878e-08
DCN	4813.18	-1.03049	0.182284	-5.65322	1.57467e-08	5.1509e-08
MSMB	3.55557	1.69685	0.300183	5.65273	1.57918e-08	5.16382e-08
NPSR1	0.908214	1.8247	0.32286	5.65167	1.58895e-08	5.19303e-08
PLK5	5.50839	1.2656	0.223941	5.65148	1.59073e-08	5.19791e-08
PCBP3	155.526	1.14343	0.202399	5.64938	1.61032e-08	5.25822e-08
PTPN20	222.64	1.04539	0.18516	5.64584	1.64377e-08	5.36271e-08
GLRA3	4.31307	1.24045	0.219856	5.64211	1.67976e-08	5.47433e-08
OR2AT4	10.7699	1.29586	0.229723	5.64097	1.69099e-08	5.50898e-08
ADGRF1	156.498	1.36669	0.242371	5.63884	1.71201e-08	5.57451e-08
IRGC	0.88836	1.39492	0.247721	5.63099	1.79181e-08	5.81795e-08
KLRF2	4.84121	1.18224	0.210184	5.62478	1.85745e-08	6.02263e-08
OR5C1	1.09228	1.53059	0.272261	5.62179	1.8899e-08	6.1214e-08
OR2M3	0.655063	1.63924	0.292206	5.6099	2.02447e-08	6.53936e-08
DSG3	4.84786	1.41424	0.252218	5.6072	2.05627e-08	6.63934e-08
TMEM61	15.3793	1.59211	0.284472	5.59672	2.18441e-08	7.02975e-08
OTP	2.76795	1.15397	0.206572	5.5863	2.31961e-08	7.44022e-08
RSPO4	42.8771	1.01046	0.181224	5.57573	2.46491e-08	7.87485e-08
PTPRH	199.197	1.20662	0.21663	5.56996	2.54798e-08	8.12198e-08
ADH7	1.73947	1.77259	0.318334	5.56833	2.57198e-08	8.19567e-08
H2AC16	0.854022	1.24357	0.223418	5.56613	2.60453e-08	8.2951e-08
PIK3C2G	14.7078	1.41999	0.255171	5.56489	2.62325e-08	8.35185e-08
BX276092.9	2.26849	1.11485	0.20036	5.56424	2.63304e-08	8.38013e-08
OPALIN	1.018	1.94348	0.349318	5.56365	2.64192e-08	8.40548e-08
OR52A1	0.95561	1.46305	0.263095	5.56094	2.68332e-08	8.5284e-08
PRSS38	1.08064	1.74355	0.31358	5.56013	2.6957e-08	8.56629e-08
PSG8	1.42158	1.95347	0.351405	5.55902	2.71296e-08	8.61816e-08
CSTL1	0.777523	1.87024	0.336567	5.55683	2.74725e-08	8.7211e-08
SPECC1L-ADORA2A	0.667014	1.17272	0.211637	5.54118	3.00432e-08	9.50778e-08
NKX2-5	5.85215	1.63257	0.295497	5.52482	3.29818e-08	1.04004e-07
CAPZA3	0.845955	2.33342	0.423224	5.51344	3.51893e-08	1.10719e-07
S100G	8.33134	2.16819	0.393463	5.51055	3.57723e-08	1.12477e-07
OR8A1	1.43037	1.50573	0.273289	5.50965	3.59555e-08	1.13034e-07
MCIDAS	4.10793	1.40982	0.256056	5.50592	3.67255e-08	1.15356e-07
ISM2	52.1444	1.18513	0.215365	5.50288	3.73638e-08	1.17202e-07
ZIM3	0.788975	1.49232	0.271302	5.50057	3.78557e-08	1.18624e-07
HSD3B1	1.50544	1.12903	0.205342	5.49832	3.83436e-08	1.20071e-07
CCN6	26.9239	-1.12522	0.204848	-5.49293	3.95326e-08	1.23544e-07
DPPA3	1.03236	1.79232	0.326576	5.48824	4.05963e-08	1.26696e-07
POPDC3	6.15036	-1.09187	0.199198	-5.48131	4.22184e-08	1.31581e-07
AIPL1	2.13448	1.24843	0.227945	5.47692	4.32797e-08	1.34684e-07
ADAM2	3.10628	1.61162	0.294292	5.47627	4.3438e-08	1.35154e-07
MNX1	37.01	1.05769	0.193271	5.47261	4.43461e-08	1.3791e-07
KRT17	304.472	-1.00537	0.183758	-5.47117	4.47076e-08	1.38941e-07
DAZL	1.42982	1.25219	0.229125	5.46509	4.62676e-08	1.43596e-07
PGC	4.3825	1.18793	0.217517	5.4613	4.72651e-08	1.46593e-07
DPP10	6.99155	1.46103	0.267558	5.46063	4.74451e-08	1.47127e-07
POTEC	0.577542	1.59518	0.292728	5.44937	5.05472e-08	1.56248e-07
OR51A7	0.588616	1.85525	0.340737	5.44483	5.1856e-08	1.6008e-07
KLK6	7.95071	-1.79957	0.330579	-5.44369	5.21871e-08	1.60967e-07
CRABP2	315.46	1.00928	0.185437	5.44271	5.24751e-08	1.61829e-07
FRMPD4	15.1061	1.23469	0.226917	5.44116	5.29351e-08	1.63112e-07
CDH15	30.8516	1.01721	0.186963	5.4407	5.30721e-08	1.63479e-07
SNTG1	4.55929	1.34215	0.246975	5.43438	5.49859e-08	1.69177e-07
GREM1	281.842	-1.10253	0.203182	-5.42634	5.75215e-08	1.76596e-07
MCHR2	0.90919	1.53094	0.282189	5.42523	5.78801e-08	1.77609e-07
EFNA2	24.4887	1.14011	0.210407	5.41861	6.00649e-08	1.84068e-07
GUCY2F	1.19149	1.25537	0.231885	5.41378	6.1708e-08	1.88884e-07
SI	0.944723	1.63193	0.301656	5.40991	6.30556e-08	1.92722e-07
ZFP57	36.7581	1.06978	0.197869	5.40651	6.42631e-08	1.96186e-07
OR1M1	1.10469	1.09994	0.203686	5.40016	6.65831e-08	2.02967e-07
HCRT	1.18602	1.14152	0.211761	5.39058	7.02297e-08	2.13484e-07
SLC25A31	1.02719	1.16446	0.216636	5.37521	7.64939e-08	2.31726e-07
C19orf67	65.4865	1.00358	0.186955	5.36802	7.96072e-08	2.40644e-07
NKAIN4	782.486	1.11351	0.207534	5.36542	8.07593e-08	2.43927e-07
SIGLECL1	1.3713	1.36471	0.254555	5.36115	8.2693e-08	2.49686e-07
GSDMC	16.3587	1.12374	0.209638	5.36039	8.30423e-08	2.507e-07
LRRC74B	3.15406	1.19651	0.22324	5.35972	8.3353e-08	2.51597e-07
PSG2	1.61565	1.55603	0.290547	5.35552	8.53092e-08	2.57292e-07
SPRR3	3.70639	1.84671	0.344918	5.35405	8.60094e-08	2.59319e-07
SLPI	1468.21	1.32977	0.248409	5.35314	8.64406e-08	2.60491e-07
TCN1	21.6486	1.24132	0.231925	5.35224	8.68731e-08	2.61667e-07
SHOX	3.77475	1.0616	0.198438	5.3498	8.8051e-08	2.65042e-07
AKR1B15	7.46417	1.56301	0.292285	5.34756	8.9146e-08	2.68076e-07
C2orf78	0.858216	1.41716	0.265394	5.33983	9.30332e-08	2.79175e-07
IL36G	0.976968	1.25122	0.234614	5.33309	9.6558e-08	2.89142e-07
UGT2B10	2.78014	1.17445	0.220369	5.32947	9.84996e-08	2.94765e-07
LRRC9	7.4751	1.17859	0.221344	5.32468	1.01133e-07	3.02058e-07
MYT1L	7.33188	1.00578	0.188992	5.32182	1.02731e-07	3.06536e-07
KRT78	4.19751	1.33315	0.250725	5.3172	1.05378e-07	3.13724e-07
THEG	2.71892	1.29912	0.244766	5.30761	1.11075e-07	3.29516e-07
MS4A12	0.548116	1.74371	0.328629	5.30603	1.12036e-07	3.32313e-07
SCARA5	40.4438	-1.04687	0.197498	-5.30063	1.15404e-07	3.41756e-07
DAPL1	36.7768	1.38577	0.261562	5.29807	1.17031e-07	3.46462e-07
C4BPA	39.4219	1.26129	0.238127	5.29672	1.17899e-07	3.48811e-07
OR4K2	2.41856	1.53045	0.289199	5.29202	1.20974e-07	3.57506e-07
ANKRD20A3P	1.61174	1.30838	0.247272	5.29125	1.2148e-07	3.58919e-07
CDH12	5.30688	1.03671	0.196008	5.2891	1.22921e-07	3.6303e-07
PRR30	0.937246	1.7308	0.32727	5.2886	1.23258e-07	3.63966e-07
HTR3E	1.48634	1.40128	0.265087	5.28612	1.24941e-07	3.68758e-07
OR8S1	0.772435	1.41762	0.268373	5.28229	1.27582e-07	3.76073e-07
PRAMEF17	0.621052	1.80949	0.342662	5.28068	1.28708e-07	3.79271e-07
OR10H1	1.61666	1.07833	0.204419	5.27509	1.32691e-07	3.902e-07
NDST4	1.12129	1.30778	0.248	5.27332	1.33981e-07	3.93867e-07
TSPEAR	6.11482	1.08858	0.206581	5.26954	1.36764e-07	4.01475e-07
ZPBP2	1.07877	1.42662	0.271028	5.26374	1.41156e-07	4.13774e-07
ATP12A	5.56035	-1.29761	0.246624	-5.26147	1.42905e-07	4.18505e-07
FAM246B	2.08174	1.42656	0.271619	5.25206	1.50406e-07	4.39289e-07
NAT16	10.27	1.16334	0.22162	5.24923	1.52734e-07	4.45805e-07
AHSG	7.51987	1.47613	0.281354	5.2465	1.55016e-07	4.51896e-07
LECT2	21.8908	1.06174	0.202431	5.24494	1.56333e-07	4.55405e-07
ARHGDIG	1.93927	1.08724	0.207405	5.24211	1.5875e-07	4.61981e-07
GSTA3	1.20848	1.35986	0.259593	5.23842	1.61957e-07	4.7072e-07
LDLRAD1	1.27165	1.59035	0.304568	5.22167	1.77318e-07	5.13187e-07
DNAJC5G	1.4862	1.02004	0.195524	5.21695	1.81893e-07	5.26181e-07
CST2	13.8428	1.05704	0.202794	5.21236	1.86451e-07	5.38524e-07
PROP1	1.97896	1.46482	0.282049	5.19349	2.06393e-07	5.92602e-07
IL20	1.81505	1.4299	0.27582	5.18418	2.16971e-07	6.21623e-07
VWA5B1	16.4643	1.06261	0.205038	5.1825	2.18928e-07	6.27034e-07
HAO1	2.8659	1.67762	0.323852	5.1802	2.21648e-07	6.34433e-07
ARGFX	1.85359	1.2296	0.237567	5.17582	2.26911e-07	6.48645e-07
COL11A1	384.81	-1.09433	0.211662	-5.17021	2.33837e-07	6.67151e-07
TF	551.313	1.13201	0.219495	5.15736	2.50455e-07	7.11599e-07
OR2H2	1.97692	1.02349	0.198569	5.15431	2.54569e-07	7.22509e-07
PADI3	52.3964	1.29899	0.252158	5.1515	2.58414e-07	7.32861e-07
ABCC12	0.918646	1.39913	0.272185	5.14037	2.74199e-07	7.7596e-07
HRK	33.352	1.10428	0.215102	5.13377	2.84e-07	8.02344e-07
TBPL2	1.54883	1.10165	0.214603	5.13341	2.84536e-07	8.03735e-07
TMPRSS11F	1.63121	1.06954	0.208916	5.11948	3.06386e-07	8.62424e-07
SLC6A15	20.2724	-1.62995	0.318667	-5.1149	3.13904e-07	8.8184e-07
PSG6	1.5653	1.63406	0.31999	5.10659	3.28028e-07	9.18385e-07
OR6Y1	0.510851	1.35518	0.265446	5.10528	3.30299e-07	9.24528e-07
TAAR8	0.550336	1.46253	0.286616	5.10275	3.34744e-07	9.36049e-07
HBQ1	1.90798	1.06756	0.209259	5.10163	3.36737e-07	9.41123e-07
GPHA2	4.9247	1.13659	0.222871	5.09974	3.40115e-07	9.50275e-07
OCM2	0.582593	1.59459	0.312832	5.09726	3.44605e-07	9.61802e-07
PTCHD1	15.6392	-1.01755	0.199734	-5.09456	3.49552e-07	9.74727e-07
SULT6B1	0.890231	1.31251	0.257819	5.09083	3.56505e-07	9.92769e-07
EPHA10	93.6659	1.06777	0.210017	5.08421	3.69155e-07	1.02521e-06
CIB3	1.41307	1.09716	0.215861	5.0827	3.72116e-07	1.03328e-06
KRTAP5-11	1.19641	1.07105	0.210893	5.07865	3.80123e-07	1.05472e-06
TRIM60	0.601768	1.57343	0.310332	5.07014	3.97527e-07	1.09988e-06
OR1N1	1.30514	1.51737	0.299648	5.06383	4.10925e-07	1.13457e-06
RTL3	4.49745	-1.04996	0.207965	-5.04875	4.44707e-07	1.224e-06
SLC22A10	4.17102	1.12377	0.223999	5.01684	5.25272e-07	1.43485e-06
VSTM2L	65.7382	1.02262	0.203906	5.01513	5.29965e-07	1.44682e-06
OR7G2	1.1112	1.15172	0.229962	5.0083	5.49125e-07	1.49559e-06
KCNU1	1.53451	1.48249	0.296404	5.00159	5.68602e-07	1.54704e-06
C8orf74	1.87564	1.25019	0.25003	5.00018	5.72782e-07	1.55704e-06
EN2	24.6505	1.08358	0.216986	4.99379	5.92047e-07	1.60563e-06
PAX7	1.01179	1.54414	0.309555	4.98826	6.09257e-07	1.65013e-06
BSX	0.662917	1.48147	0.297672	4.97686	6.46232e-07	1.7449e-06
APOH	103.712	1.07754	0.217012	4.96535	6.85774e-07	1.84547e-06
SPACA4	1.83937	1.25837	0.253594	4.96216	6.97148e-07	1.87471e-06
TEX51	3.01327	1.00362	0.202415	4.95824	7.11356e-07	1.91098e-06
CLPSL1	1.04772	1.55959	0.314645	4.95667	7.17111e-07	1.92476e-06
TEX37	0.460639	1.61942	0.32681	4.95523	7.22436e-07	1.9382e-06
C19orf85	0.876747	1.18969	0.240279	4.95128	7.37286e-07	1.97575e-06
OR6S1	0.801535	1.71715	0.34696	4.94915	7.45393e-07	1.99632e-06
LRFN2	4.17309	1.0555	0.213313	4.9481	7.49423e-07	2.00653e-06
MARCHF11	1.20245	2.1874	0.442097	4.94779	7.50624e-07	2.00946e-06
PMIS2	0.680047	1.79711	0.363369	4.94569	7.58735e-07	2.02882e-06
H4C1	0.793588	1.10075	0.2228	4.94054	7.79083e-07	2.07932e-06
SLX1B	0.61137	1.04857	0.212338	4.9382	7.8849e-07	2.1026e-06
C1orf158	1.66003	1.24286	0.25206	4.93081	8.189e-07	2.17992e-06
DAOA	0.514829	1.6891	0.343238	4.92107	8.60736e-07	2.28635e-06
GYS2	0.554866	1.14613	0.232938	4.92034	8.6394e-07	2.2942e-06
VHLL	0.823258	1.28877	0.262161	4.91595	8.83552e-07	2.34325e-06
APOA4	2.36404	2.94428	0.599201	4.91368	8.93821e-07	2.36913e-06
PRSS58	0.508095	1.42109	0.289502	4.90872	9.1671e-07	2.42701e-06
MT1HL1	0.821382	1.10323	0.224898	4.90547	9.32022e-07	2.46543e-06
MMP13	26.6836	-1.54484	0.31505	-4.90347	9.41586e-07	2.48859e-06
MAT1A	202.304	1.24241	0.254577	4.88031	1.05917e-06	2.77595e-06
TEX49	0.819094	1.15991	0.23819	4.86968	1.11781e-06	2.92259e-06
RFX6	1.70742	1.1727	0.241538	4.85512	1.20315e-06	3.13862e-06
PANX3	1.15218	1.2504	0.257677	4.85258	1.21864e-06	3.1759e-06
KRT15	52.1924	1.06203	0.218868	4.8524	1.21975e-06	3.17832e-06
MT3	1036.76	1.0684	0.220386	4.84785	1.2481e-06	3.24762e-06
IZUMO2	1.50771	1.23412	0.254739	4.84463	1.2685e-06	3.29607e-06
FOXI2	50.7149	1.05972	0.218793	4.84347	1.27589e-06	3.31295e-06
GLT6D1	0.818767	1.53567	0.317503	4.8367	1.3201e-06	3.42245e-06
NTF4	1.01893	1.38219	0.285792	4.83636	1.32238e-06	3.42786e-06
SYNJ2BP-COX16	0.586438	1.04329	0.215939	4.8314	1.35573e-06	3.50843e-06
CARD18	1.11519	1.15986	0.240299	4.82674	1.38785e-06	3.58853e-06
PRSS22	21.6583	1.15908	0.241236	4.80477	1.54928e-06	3.98974e-06
KRT6A	30.6828	1.51751	0.31672	4.79133	1.65682e-06	4.25463e-06
TAAR5	0.736626	1.60312	0.334626	4.79079	1.66125e-06	4.26502e-06
PRR23A	0.448011	1.51311	0.316032	4.78783	1.68592e-06	4.32175e-06
GABRR3	0.72342	1.38166	0.288787	4.78436	1.71534e-06	4.39535e-06
ZIC4	5.74542	1.19841	0.25165	4.76221	1.91487e-06	4.88091e-06
PLP1	10.8033	-1.0088	0.21229	-4.75197	2.01446e-06	5.12557e-06
DEFB132	0.964501	2.67946	0.563981	4.75097	2.02439e-06	5.148e-06
RGR	1.20996	1.25188	0.263529	4.75045	2.02963e-06	5.15991e-06
TMEM225	1.01857	1.46409	0.30875	4.74199	2.11624e-06	5.36979e-06
MINAR2	0.837087	1.43542	0.30277	4.74097	2.12692e-06	5.39613e-06
AC020915.4	0.520991	1.44359	0.304809	4.73603	2.17949e-06	5.52419e-06
OR10K1	0.684727	1.49808	0.31706	4.72489	2.3024e-06	5.81577e-06
MS4A10	5.16486	1.22797	0.260115	4.72089	2.34816e-06	5.92813e-06
HS3ST4	1.35514	1.29097	0.273834	4.71441	2.42412e-06	6.10571e-06
NKX6-3	1.92359	1.16935	0.248269	4.71	2.47722e-06	6.23013e-06
SUN5	0.572671	1.65514	0.35143	4.70971	2.48067e-06	6.23796e-06
CTXN3	119.119	-1.35281	0.287515	-4.70518	2.53647e-06	6.37307e-06
HOXB1	2.81904	1.46671	0.312827	4.68858	2.7511e-06	6.886e-06
TGM3	0.533765	1.52126	0.324967	4.68127	2.85103e-06	7.12371e-06
ASIC5	1.02995	1.66154	0.354977	4.68069	2.85912e-06	7.14297e-06
AL049839.2	5.61665	1.09301	0.233562	4.67975	2.87226e-06	7.17482e-06
DMRTC2	1.97966	1.48392	0.317102	4.67963	2.87399e-06	7.17819e-06
PYDC1	5.84375	1.1434	0.244493	4.67662	2.91643e-06	7.27827e-06
FOXE1	7.12408	-1.32701	0.283782	-4.67614	2.92319e-06	7.2922e-06
GOLGA8F	0.896034	1.01359	0.217111	4.66853	3.0336e-06	7.55234e-06
IZUMO3	0.547336	1.55122	0.332388	4.66688	3.05802e-06	7.60801e-06
OR51D1	0.883143	1.39945	0.300022	4.66448	3.09399e-06	7.69439e-06
IFNB1	0.743233	1.00152	0.214732	4.66405	3.10039e-06	7.70824e-06
OR8D4	0.53931	1.27637	0.273798	4.6617	3.13603e-06	7.79055e-06
KRTAP10-11	0.640391	1.80569	0.387382	4.66127	3.14259e-06	7.80476e-06
FCRL4	1.99736	1.24735	0.268706	4.64207	3.44944e-06	8.52445e-06
PRSS54	1.21467	1.08589	0.23394	4.64176	3.45453e-06	8.53474e-06
TMEM190	0.625659	1.13687	0.244986	4.64056	3.47467e-06	8.58222e-06
RETNLB	0.682144	1.58762	0.342478	4.63567	3.55778e-06	8.77928e-06
RLBP1	1.49892	1.0582	0.228332	4.63446	3.57864e-06	8.82839e-06
H2AC4	0.941336	1.00468	0.216801	4.63409	3.58504e-06	8.84182e-06
IL22	0.716427	1.12624	0.243747	4.62052	3.82774e-06	9.4203e-06
OR1E1	0.776908	1.88884	0.408927	4.61901	3.85571e-06	9.48407e-06
ARL14EPL	1.68706	1.29975	0.282253	4.60491	4.12639e-06	1.01095e-05
DPRX	0.810987	1.31449	0.286716	4.58463	4.5479e-06	1.10937e-05
OR1J4	0.742211	1.38715	0.302821	4.58074	4.63333e-06	1.12872e-05
KRT16	20.1074	1.11149	0.242712	4.57946	4.66179e-06	1.1349e-05
SLC34A1	421.127	-1.0508	0.230039	-4.56791	4.92601e-06	1.19702e-05
OR5B12	0.663242	1.07141	0.235454	4.55038	5.355e-06	1.29598e-05
METTL11B	1.3731	1.11001	0.244003	4.54918	5.38554e-06	1.30303e-05
SEPTIN12	1.31653	1.20721	0.265383	4.54893	5.39189e-06	1.3044e-05
TBC1D21	0.724518	1.1948	0.26268	4.54849	5.40316e-06	1.30661e-05
EEF1A2	596.352	1.07992	0.237632	4.54452	5.50605e-06	1.32993e-05
ASZ1	0.779244	1.33743	0.294387	4.54309	5.54354e-06	1.33811e-05
VRTN	0.950385	1.24811	0.274743	4.54282	5.55078e-06	1.33968e-05
CXorf65	0.519175	1.2007	0.264346	4.54215	5.56821e-06	1.34371e-05
UMOD	315.803	-1.436	0.31657	-4.53612	5.72983e-06	1.37965e-05
SLC35G4	0.818044	1.68175	0.371494	4.52699	5.98307e-06	1.43763e-05
OTUD6A	0.512629	1.28603	0.284263	4.52407	6.06619e-06	1.45647e-05
USP29	0.94116	1.24976	0.276899	4.51341	6.3795e-06	1.52753e-05
MS4A18	0.653131	1.2485	0.27698	4.50754	6.55829e-06	1.56851e-05
ACTL6B	2.00226	1.14519	0.254092	4.50699	6.57522e-06	1.57195e-05
AGTR2	3.84638	-1.89652	0.421222	-4.50242	6.71841e-06	1.60535e-05
OR4E1	0.706203	1.0293	0.228875	4.49721	6.88519e-06	1.64244e-05
PAX3	1.5396	1.18315	0.263363	4.49245	7.04091e-06	1.67656e-05
TOPAZ1	1.41305	1.00389	0.22354	4.49088	7.09306e-06	1.68746e-05
WFDC11	0.543804	1.61049	0.359517	4.47959	7.47861e-06	1.77188e-05
CES5A	6.14831	1.2327	0.275267	4.47821	7.52709e-06	1.78245e-05
PLSCR5	0.403554	1.49506	0.333854	4.47818	7.52816e-06	1.78248e-05
STMN2	42.0069	-1.15348	0.257686	-4.47628	7.59551e-06	1.79727e-05
MINDY4B	0.397847	1.3922	0.311712	4.4663	7.9583e-06	1.87927e-05
GSTT4	1.56761	1.03081	0.231001	4.46236	8.10608e-06	1.9127e-05
PRSS41	1.0046	1.36153	0.305233	4.46063	8.17184e-06	1.92699e-05
CD300LD	1.07263	1.08286	0.242893	4.45817	8.26605e-06	1.94846e-05
KLK13	11.1717	1.06923	0.240022	4.45473	8.39997e-06	1.97927e-05
KHDC3L	1.00955	1.04866	0.235465	4.45358	8.44498e-06	1.9886e-05
FGF21	1.71655	1.35204	0.30369	4.45203	8.50609e-06	2.00198e-05
CCDC105	0.822086	1.46585	0.329393	4.45017	8.58022e-06	2.01839e-05
LGALS4	2729.19	1.12545	0.252933	4.44959	8.6035e-06	2.02336e-05
CEACAM6	5.55194	1.01748	0.228767	4.44767	8.68055e-06	2.04044e-05
LHX9	14.3898	1.33308	0.299901	4.44508	8.78608e-06	2.06367e-05
SYCP1	0.956319	1.38279	0.311354	4.44122	8.94524e-06	2.10025e-05
IQCJ	0.610837	1.22654	0.276257	4.43986	9.00163e-06	2.11161e-05
SKOR2	0.566357	1.24105	0.279947	4.43317	9.2857e-06	2.17466e-05
KLK8	2.04476	1.33906	0.303961	4.40537	1.05602e-05	2.46098e-05
SLC1A6	15.0424	-1.20341	0.273283	-4.40353	1.06506e-05	2.48142e-05
KRT39	2.45589	1.05565	0.239987	4.39879	1.08856e-05	2.53298e-05
NKX2-3	16.1154	-1.30687	0.297414	-4.39412	1.11222e-05	2.58349e-05
DNMT3L	2.04808	1.00081	0.228096	4.38768	1.14566e-05	2.65581e-05
KCNS1	183.809	1.0496	0.239504	4.38238	1.1739e-05	2.71823e-05
CNBD1	0.803764	1.18195	0.269799	4.38084	1.18221e-05	2.73574e-05
TFAP2D	1.08242	1.38216	0.315807	4.37658	1.20554e-05	2.78595e-05
CSAG3	0.750156	1.34205	0.30749	4.36455	1.27385e-05	2.93387e-05
TPTE	0.447206	1.52014	0.348845	4.35764	1.31474e-05	3.02502e-05
MBD3L1	0.458553	1.28996	0.296522	4.35028	1.35963e-05	3.12093e-05
AC004997.1	0.427513	1.13641	0.261371	4.34788	1.37462e-05	3.15415e-05
SLC34A2	4313.89	1.00321	0.23075	4.3476	1.37636e-05	3.15774e-05
PGK2	0.597433	1.089	0.2507	4.34384	1.40012e-05	3.20709e-05
SYCE1	2.24246	-1.17562	0.270731	-4.34239	1.40942e-05	3.2268e-05
DPEP2NB	1.08884	1.12692	0.259819	4.33734	1.4422e-05	3.29776e-05
SULT1C3	0.854505	1.13793	0.262363	4.33724	1.44281e-05	3.29874e-05
KRT77	1.50525	1.39063	0.32116	4.33003	1.49088e-05	3.40317e-05
RAX2	0.496291	1.05562	0.243845	4.32904	1.49759e-05	3.41808e-05
LMAN1L	0.563924	1.40281	0.325459	4.31026	1.63064e-05	3.70708e-05
KRT74	0.472972	1.49181	0.346126	4.31003	1.63235e-05	3.71053e-05
CCDC201	0.511246	1.33127	0.309089	4.30709	1.65415e-05	3.75823e-05
TDGF1	24.3673	-1.04181	0.242172	-4.30193	1.69321e-05	3.84224e-05
CEACAM7	1.43545	1.47675	0.343518	4.29891	1.71641e-05	3.88918e-05
BPIFA2	4.47383	1.10344	0.256744	4.29781	1.72495e-05	3.90565e-05
LEUTX	0.659577	1.4913	0.347484	4.2917	1.77314e-05	4.00837e-05
C9orf57	1.47702	1.07399	0.250317	4.2905	1.78269e-05	4.02751e-05
PSG11	0.816367	1.37433	0.320494	4.28815	1.80165e-05	4.06886e-05
PLA2G2E	0.525532	1.41124	0.329135	4.28772	1.80519e-05	4.07634e-05
RPTN	4.52007	1.37751	0.322061	4.27719	1.89266e-05	4.26552e-05
POU4F1	15.009	-1.09718	0.256608	-4.2757	1.90537e-05	4.29156e-05
OR1D2	1.17062	1.26825	0.296663	4.27504	1.91101e-05	4.30373e-05
OR5AN1	0.761745	1.24779	0.292097	4.27182	1.93887e-05	4.36223e-05
PCP4	65.7428	1.15226	0.270175	4.26487	2.00021e-05	4.48875e-05
WFDC12	4.73842	1.3541	0.317618	4.26329	2.01436e-05	4.51778e-05
KHDC1L	0.476501	1.11914	0.263126	4.25326	2.10683e-05	4.71372e-05
OR4Q3	0.402142	1.568	0.369083	4.24837	2.15333e-05	4.81368e-05
TEX101	3.39474	1.03871	0.24481	4.24292	2.20627e-05	4.92607e-05
XDH	63.5399	1.00364	0.237324	4.22898	2.34755e-05	5.2251e-05
SMIM36	0.723433	1.38552	0.327805	4.22666	2.37182e-05	5.27467e-05
REG3G	46.6237	1.31685	0.312035	4.22019	2.44097e-05	5.42454e-05
BARHL2	0.872003	1.24467	0.296087	4.20372	2.62558e-05	5.81383e-05
MMP27	1.03792	1.62625	0.388549	4.18545	2.84601e-05	6.27187e-05
EIF4E1B	0.813916	1.16364	0.278897	4.17229	3.01556e-05	6.62814e-05
LCE1C	1.47915	1.56265	0.374569	4.17186	3.0213e-05	6.6368e-05
OR52E8	1.55374	-2.04137	0.489561	-4.16979	3.04878e-05	6.6929e-05
GABRA6	0.523287	1.78194	0.42917	4.15207	3.29488e-05	7.19588e-05
TECRL	0.562674	1.31963	0.317842	4.15183	3.29832e-05	7.20254e-05
WFDC8	0.774144	1.05333	0.25525	4.12666	3.68068e-05	7.99311e-05
TMPRSS11B	0.504861	1.255	0.304247	4.12494	3.70825e-05	8.05015e-05
RBBP8NL	3.39541	1.41992	0.344508	4.1216	3.76258e-05	8.15946e-05
OLIG3	1.83354	1.35824	0.330287	4.11231	3.91719e-05	8.47883e-05
LGALS14	0.768585	1.25676	0.305719	4.11083	3.94247e-05	8.52955e-05
USP26	0.501757	1.25848	0.306318	4.10841	3.98393e-05	8.61623e-05
OR4E2	0.587532	1.16119	0.282636	4.10843	3.98362e-05	8.61623e-05
SPRR1B	1.66546	1.74769	0.425439	4.10798	3.99137e-05	8.63131e-05
TCEAL5	4.04724	-1.18998	0.289738	-4.1071	4.00657e-05	8.66216e-05
RALYL	10.1638	-1.22131	0.297693	-4.10259	4.08545e-05	8.82031e-05
SLX1A	0.424333	1.09224	0.266426	4.09961	4.1385e-05	8.93277e-05
SPRR1A	1.34438	1.74221	0.426704	4.08294	4.44702e-05	9.5674e-05
OR11A1	1.1954	1.16558	0.285749	4.07904	4.52213e-05	9.71881e-05
OR5AS1	0.668512	1.32888	0.325962	4.0768	4.56594e-05	9.80841e-05
CALML5	1.18602	1.75838	0.432492	4.06569	4.789e-05	0.000102542
OR8D1	0.552574	1.24417	0.306049	4.06528	4.79757e-05	0.00010269
TMEM229A	0.529079	1.14658	0.283082	4.05035	5.11412e-05	0.000108973
OPTC	0.692908	1.23977	0.306189	4.04905	5.14268e-05	0.000109557
OR5AU1	0.631837	1.05765	0.261229	4.04873	5.14972e-05	0.000109681
UCMA	0.422149	1.49585	0.369497	4.04835	5.1581e-05	0.000109835
REG3A	1.7063	1.37438	0.339931	4.04311	5.2747e-05	0.00011224
OR2M4	0.517884	1.18381	0.294575	4.01869	5.85222e-05	0.000123859
SPAG11A	0.599609	1.58707	0.39579	4.00989	6.07473e-05	0.000128333
AMBN	0.597833	1.20126	0.299584	4.00977	6.07781e-05	0.000128372
FAM240B	0.40989	1.28598	0.320812	4.00851	6.11032e-05	0.000129026
TACR3	3.22729	-1.18779	0.296547	-4.0054	6.19114e-05	0.000130643
PSG3	1.28694	1.2061	0.301255	4.00359	6.23876e-05	0.000131618
ECE2	0.478258	1.41301	0.354394	3.98712	6.68807e-05	0.00014036
AC010255.2	8.78208	1.00876	0.253907	3.97293	7.09931e-05	0.000148569
CLPSL2	0.79426	1.3692	0.344893	3.96994	7.18916e-05	0.00015033
SPAM1	0.828943	1.3405	0.33793	3.9668	7.28444e-05	0.000152202
SELENOV	1.61139	1.13781	0.287806	3.9534	7.70489e-05	0.000160479
C10orf120	0.570392	1.46028	0.369399	3.95312	7.71377e-05	0.000160609
MAGEB2	1.30326	-1.94847	0.492961	-3.95258	7.73122e-05	0.000160955
KRT6B	7.75344	1.31512	0.333536	3.94297	8.04776e-05	0.00016713
TBC1D3D	4.60485	1.63786	0.416697	3.93059	8.47389e-05	0.000175507
CLCA1	0.532766	1.36274	0.347637	3.92001	8.8544e-05	0.000182896
ANKRD30BL	1.16601	1.12242	0.286373	3.91942	8.87607e-05	0.000183323
TMEM207	2.62712	-1.94608	0.497378	-3.91268	9.12764e-05	0.000188287
SSX3	0.655038	1.38949	0.355372	3.90996	9.23127e-05	0.00019034
FAM246A	0.605779	1.10943	0.285364	3.88778	0.000101164	0.000207503
ZIC1	5.83493	1.01385	0.260912	3.88579	0.000101996	0.00020914
SLC22A25	0.810327	1.13392	0.292152	3.88126	0.000103915	0.000212674
LRRC10	0.531998	1.08226	0.279053	3.87832	0.000105182	0.000215195
GLYATL3	0.448987	1.30349	0.337563	3.86147	0.000112705	0.00022975
OR10W1	0.61654	1.22693	0.317869	3.85987	0.000113448	0.000231187
PPP4R3C	0.637926	1.55088	0.402773	3.8505	0.000117878	0.000239791
CLEC3A	1.80117	1.12134	0.291631	3.84507	0.000120518	0.000244918
CSN3	0.60533	1.57678	0.41056	3.84057	0.00012275	0.00024929
HS3ST6	1.31258	1.02274	0.266502	3.83764	0.000124224	0.000252089
ADAD1	0.553123	1.13892	0.296866	3.83647	0.000124816	0.000253262
GPR149	0.553455	1.29449	0.338186	3.82775	0.000129319	0.000261825
H2BW1	0.446498	1.14251	0.299144	3.81928	0.000133844	0.000270571
CFHR1	14.7872	1.06432	0.278891	3.81626	0.000135491	0.000273661
NEUROD4	2.89342	1.65738	0.435821	3.80288	0.000143023	0.000288056
CER1	0.946314	1.15033	0.303404	3.79142	0.000149786	0.00030089
CLEC2A	0.37927	1.32187	0.349502	3.78215	0.000155482	0.000311824
C4orf17	0.510423	1.16804	0.309454	3.77453	0.000160309	0.000321086
FGF19	1.01923	1.19736	0.317519	3.77097	0.000162611	0.000325381
NPIPA7	0.568772	1.15536	0.30648	3.76977	0.000163395	0.000326702
LRRC72	0.532823	1.09925	0.291644	3.76916	0.0001638	0.000327441
CRYGA	0.465202	1.53979	0.408878	3.76589	0.00016596	0.000331328
LIPM	0.442031	1.16051	0.309153	3.75382	0.000174159	0.000346835
OR6C75	0.554892	1.20841	0.322319	3.74911	0.000177464	0.000352884
SALL3	8.13502	-1.2525	0.335721	-3.73077	0.000190899	0.000377974
PAGE4	0.834502	1.40865	0.37796	3.72697	0.000193796	0.000383259
MSLNL	4.38855	1.07223	0.288477	3.71685	0.000201725	0.000397875
TGM7	2.20969	-1.54332	0.415671	-3.71285	0.000204942	0.000403833
NOX3	0.478218	1.21064	0.32623	3.71101	0.000206434	0.000406642
DEFB133	0.32655	1.27617	0.34481	3.70108	0.000214685	0.000421637
GGTLC3	2.27605	1.10332	0.298552	3.69559	0.000219377	0.000430213
OR1A1	1.2686	1.02952	0.278817	3.69245	0.0002221	0.000435137
FXYD4	34.2322	1.10408	0.301403	3.66313	0.000249155	0.000485008
BSPH1	0.589038	1.29958	0.35485	3.66233	0.000249927	0.000486255
OR10A6	0.455067	1.23017	0.336516	3.65559	0.000256588	0.000498689
LY6L	1.57528	2.1882	0.599237	3.65164	0.000260567	0.000505891
PDCL2	1.50614	1.15712	0.317865	3.64027	0.000272348	0.000527931
SOX1	6.09995	1.27057	0.349854	3.6317	0.000281559	0.000544644
KCNH5	2.77166	1.0037	0.276598	3.62875	0.000284795	0.0005505
CHRNB3	0.598728	1.03802	0.286772	3.61966	0.000294989	0.000568897
MAGEC2	2.79774	-2.10094	0.581068	-3.61565	0.000299597	0.000577421
C1QL2	1.373	1.0181	0.282088	3.60916	0.000307185	0.000590937
ARHGAP36	3.56946	1.02866	0.286676	3.58825	0.000332907	0.000637499
H3C14	0.91498	1.14914	0.321242	3.57718	0.000347321	0.000663521
MAGEA4	1.50537	-2.11093	0.599413	-3.52166	0.00042885	0.000809651
KLK7	7.34513	-1.04734	0.297482	-3.52068	0.000430444	0.000812494
CCT8L2	0.365392	1.40802	0.400434	3.51623	0.000437715	0.000825124
UGT2B4	8.33983	1.00199	0.286597	3.49617	0.00047199	0.00088657
ZP4	0.372888	1.28661	0.36827	3.49366	0.000476454	0.000894137
UGT1A8	16.3587	-1.02776	0.299907	-3.42693	0.00061044	0.00112908
SLC6A14	2.59698	1.01386	0.296131	3.4237	0.000617756	0.00114135
GHRH	0.458115	1.14532	0.336682	3.40178	0.000669479	0.00123211
AC008397.1	0.399888	1.35636	0.398965	3.3997	0.00067461	0.00124106
MMD2	0.385198	1.28861	0.379292	3.39741	0.000680273	0.00125036
SERPINB4	1.73867	1.28068	0.378432	3.38417	0.000713928	0.00130896
PMP2	3.8415	-1.183	0.349906	-3.38089	0.000722503	0.00132377
PRAMEF18	0.401474	1.49188	0.442087	3.37463	0.000739137	0.00135196
PRB4	0.328313	1.0169	0.303724	3.34809	0.000813704	0.00148001
AGR3	14.6871	1.07645	0.325856	3.30347	0.000954958	0.00171785
PRG3	0.946975	1.10551	0.335788	3.29227	0.000993804	0.00178423
FDCSP	39.3755	1.27122	0.38625	3.29118	0.000997668	0.00179013
CRISP1	0.416245	1.2184	0.370894	3.28505	0.00101964	0.00182671
TSGA13	0.43343	1.01043	0.308299	3.27743	0.00104758	0.00187206
CBLL2	0.401028	1.16078	0.355295	3.26709	0.00108659	0.00193597
OR56A3	1.23011	1.07395	0.334253	3.21298	0.00131364	0.00231329
KRTAP10-12	0.648216	1.3488	0.422247	3.19434	0.00140153	0.0024601
MSGN1	0.411698	1.01301	0.317662	3.18894	0.00142794	0.00250431
CCKAR	2.59263	1.27652	0.404679	3.1544	0.00160826	0.0028001
GJA10	0.339669	1.34107	0.426186	3.14667	0.00165141	0.00286901
PNMA6F	1.12478	1.03082	0.327999	3.14274	0.00167372	0.00290451
OR5V1	0.691492	1.19625	0.380663	3.14254	0.0016749	0.00290627
MS4A13	0.450071	1.17358	0.373633	3.141	0.00168369	0.00291989
CRYGB	0.361782	1.29628	0.414921	3.12417	0.00178308	0.0030804
GIP	1.97945	1.01475	0.325791	3.11473	0.00184114	0.00317417
NXNL1	0.436275	1.11879	0.359294	3.11386	0.00184657	0.00318265
LYZL4	0.349179	1.08113	0.348209	3.10482	0.00190395	0.00327543
SPANXN3	0.630462	1.32479	0.428733	3.09002	0.00200144	0.00343579
TERB2	0.479037	1.05428	0.341194	3.08997	0.00200175	0.00343601
PTH	1.21656	1.11512	0.362062	3.07991	0.00207065	0.00354867
LBX1	0.524062	1.02802	0.336414	3.05583	0.00224437	0.00383006
SMPX	3.41808	1.37137	0.452121	3.03319	0.00241981	0.00411237
APOBEC1	0.588629	1.04159	0.344279	3.02541	0.00248295	0.00421309
PASD1	1.41273	-1.6696	0.553139	-3.01841	0.00254109	0.00430304
PRB2	0.451404	1.12567	0.373331	3.0152	0.00256811	0.00434469
RD3L	0.455772	1.09854	0.366051	3.00106	0.00269043	0.00453781
ZNF735	0.375417	1.06052	0.355678	2.98169	0.00286663	0.00481418
BPIFB2	0.855065	1.1964	0.405852	2.94789	0.00319956	0.00532971
ZNF723	0.65006	1.02348	0.347359	2.94647	0.00321425	0.00535274
OR5W2	0.317741	1.32691	0.451045	2.94186	0.00326244	0.00542469
ZNRF4	0.392947	1.16406	0.395721	2.94162	0.00326506	0.00542854
OR52R1	0.356981	1.24877	0.426221	2.92987	0.00339101	0.00562631
ODAM	4.34904	1.47755	0.507173	2.9133	0.00357626	0.00591352
KRTAP11-1	0.443274	1.00554	0.346326	2.90345	0.00369073	0.00608973
PRAC2	1.23385	1.14879	0.397378	2.89093	0.003841	0.00631456
DPPA5	0.428271	1.1921	0.415869	2.86651	0.00415019	0.00678605
PSKH2	0.872747	1.23488	0.433159	2.85088	0.00435991	0.00709757
SPRR2A	2.00911	1.07011	0.375577	2.84924	0.00438234	0.00713095
DBX1	0.540757	1.02189	0.358971	2.84673	0.00441712	0.00718248
CELA3B	0.446467	1.04312	0.37199	2.80417	0.00504458	0.00813266
LACTBL1	0.387675	1.02922	0.368145	2.7957	0.00517868	0.00833649
MAGEA3	3.13811	1.13462	0.408586	2.77696	0.00548705	0.00880453
TRIM49B	0.349325	1.04548	0.377272	2.77115	0.0055859	0.00894141
HMX2	0.738354	-1.28489	0.468339	-2.7435	0.00607877	0.0096709
ANXA8L1	3.57831	1.0376	0.383236	2.70747	0.0067798	0.0107088
H2AB1	0.354581	1.04371	0.388138	2.68901	0.00716642	0.0112902
SCGB1C2	0.448982	1.21635	0.458513	2.65281	0.0079825	0.0124857
OR4C6	1.21399	1.13006	0.427529	2.64323	0.00821199	0.0128154
IL31	0.327216	1.02162	0.399546	2.55695	0.0105596	0.0161986
SPRR2E	1.02548	1.268	0.496525	2.55376	0.0106568	0.0163437
CT45A10	0.602623	1.17975	0.497123	2.37315	0.017637	0.0260983
PNLIPRP3	2.6856	1.14077	0.486646	2.34415	0.0190704	0.0280822

## Sheet: OS-related DEGs
	HR	z	pvalue	lower	upper
AADAC	1.30001	2.85438	0.00431203	1.08569	1.55665
ACHE	1.39245	5.39292	6.93e-08	1.2346	1.57048
ACTN2	1.39346	4.46946	7.84e-06	1.20477	1.6117
AKR1B15	1.48038	3.85506	0.000115701	1.2127	1.80715
AMH	1.78674	7.01063	2.37e-12	1.51912	2.1015
ANKK1	1.45627	2.75466	0.0058753	1.11454	1.90278
APLNR	0.778339	-5.13748	2.78e-07	0.707374	0.856423
AQP9	1.18068	3.95042	7.8e-05	1.08729	1.2821
ARMC12	1.75976	5.8949	3.75e-09	1.45829	2.12355
ASIC1	1.31986	3.67521	0.000237649	1.13829	1.5304
ASIC3	1.85155	6.28539	3.27e-10	1.52796	2.24368
ASIP	1.38526	3.97239	7.12e-05	1.1795	1.6269
ATP1A3	1.70239	2.67856	0.00739401	1.15342	2.51263
ATP2A1	1.58597	4.4816	7.41e-06	1.29628	1.94041
ATP6V0C	1.96224	3.34961	0.000809265	1.32268	2.91106
AZGP1	0.887316	-2.91974	0.00350322	0.818888	0.961462
BCAS1	1.28074	3.10632	0.00189429	1.09562	1.49716
BCO2	1.51276	3.95885	7.53e-05	1.23245	1.85682
BGLAP	1.68966	4.21265	2.52e-05	1.32377	2.15667
BMP5	0.722114	-3.19302	0.00140791	0.591309	0.881855
BPIFB1	1.56603	2.81292	0.00490938	1.1457	2.14059
BRICD5	1.48247	4.10178	4.1e-05	1.22824	1.78933
C16orf74	1.17676	3.13523	0.00171717	1.06291	1.30279
C19orf81	1.38364	3.8216	0.000132587	1.17138	1.63436
C1QL1	1.11022	2.968	0.00299742	1.03615	1.18958
C4BPA	1.20864	3.83135	0.00012744	1.09698	1.33167
C4orf48	1.29107	4.46067	8.17e-06	1.15399	1.44445
C5orf38	1.20907	2.89585	0.00378138	1.06328	1.37486
C8G	1.33283	4.34294	1.41e-05	1.17075	1.51735
C9	1.27518	2.67706	0.00742718	1.06728	1.52357
CAPS	1.30948	3.69592	0.000219093	1.13501	1.51077
CCDC154	1.83242	5.76416	8.21e-09	1.49138	2.25144
CCDC17	1.54713	3.64998	0.000262258	1.22393	1.95569
CCDC24	1.4284	3.10672	0.00189178	1.14067	1.78872
CCDC78	1.39379	4.18474	2.85e-05	1.19306	1.62829
CCER2	1.57397	4.97892	6.39e-07	1.31659	1.88168
CCL25	1.87514	3.26922	0.00107846	1.2863	2.73352
CCNO	1.29893	3.91304	9.11e-05	1.13944	1.48073
CDH13	0.714212	-6.14091	8.2e-10	0.641466	0.795207
CDH15	1.49906	3.82833	0.000129015	1.21845	1.8443
CFHR1	1.25377	2.91247	0.00358581	1.07677	1.45987
CHCHD10	0.792971	-3.02205	0.00251066	0.682214	0.92171
CHKB	1.91651	4.44917	8.62e-06	1.43899	2.55249
CHRM3	0.545297	-5.30638	1.12e-07	0.435869	0.682198
CIDEC	1.17442	3.20613	0.00134531	1.06448	1.2957
CLDND2	1.48614	3.96562	7.32e-05	1.22186	1.80758
CLIC5	0.69344	-5.09053	3.57e-07	0.602273	0.798406
COL11A1	1.31766	5.4299	5.64e-08	1.19278	1.45562
COL15A1	0.827663	-3.32337	0.000889379	0.740299	0.925336
COL1A1	1.15992	3.38013	0.000724522	1.06431	1.26411
COL6A3	1.19056	3.32765	0.000875822	1.07432	1.31937
CORO6	1.71203	7.00671	2.44e-12	1.47296	1.98989
CORT	1.70069	2.87659	0.00402003	1.18437	2.44208
CPB1	1.40481	2.84371	0.00445922	1.11141	1.77565
CPNE7	1.43585	6.65511	2.83e-11	1.29075	1.59728
CPT1B	1.8924	3.38255	0.000718172	1.30768	2.73858
CRABP2	1.22545	5.42088	5.93e-08	1.1386	1.31893
CREB3L3	0.900184	-2.6253	0.00865722	0.832216	0.973702
CRYGS	1.34936	5.14865	2.62e-07	1.2039	1.51239
CSAD	1.34152	4.00159	6.29e-05	1.16172	1.54916
CST2	1.48847	5.65693	1.54e-08	1.29685	1.7084
CTXN3	0.822797	-2.91847	0.00351755	0.721782	0.93795
CWH43	0.729563	-3.14603	0.00165505	0.599448	0.887921
CYP2C9	1.30351	4.40009	1.08e-05	1.15834	1.46686
CYP2E1	1.49684	4.02999	5.58e-05	1.23021	1.82126
CYP4F12	1.34546	3.43022	0.000603083	1.13563	1.59407
DCHS1	0.78142	-3.73719	0.000186086	0.686606	0.889326
DDIT3	1.26866	2.60662	0.00914398	1.06081	1.51724
DHPS	1.45965	4.5877	4.48e-06	1.24188	1.71561
DNASE1L2	1.574	3.34153	0.00083319	1.20629	2.05379
DOCK3	1.48902	2.86578	0.00415986	1.1341	1.95503
EDAR	0.517985	-4.58495	4.54e-06	0.391015	0.686183
EEF1A2	1.11605	2.65863	0.00784602	1.02927	1.21014
EME2	1.38469	3.97118	7.15e-05	1.1792	1.62598
EN2	1.6046	5.13273	2.86e-07	1.33951	1.92215
EPHA10	1.43659	3.54375	0.000394486	1.17575	1.75529
ERAS	1.73237	2.71274	0.00667302	1.16472	2.57666
F2	1.1706	4.16251	3.15e-05	1.08692	1.26073
FAM193B	1.35981	4.16546	3.11e-05	1.17672	1.5714
FAM71F2	1.48168	3.0418	0.0023517	1.15008	1.90888
FCRL2	1.38854	3.25339	0.00114038	1.1394	1.69216
FCRL5	1.36799	3.81382	0.000136833	1.16453	1.60701
FDCSP	1.16607	4.71588	2.41e-06	1.09394	1.24296
FOXA1	1.39945	4.30712	1.65e-05	1.20099	1.6307
FOXE1	1.5836	4.11296	3.91e-05	1.27206	1.97143
FOXI2	0.722122	-2.72735	0.0063846	0.571483	0.912468
GAD1	1.25654	3.3618	0.000774356	1.09991	1.43549
GCKR	1.53543	5.63	1.8e-08	1.32251	1.78263
GIP	1.62865	4.29081	1.78e-05	1.30337	2.03511
GIPR	1.78848	4.65257	3.28e-06	1.39998	2.2848
GOLGA6L2	1.91761	6.74802	1.5e-11	1.58721	2.3168
GOLGA8A	1.20886	3.88252	0.000103379	1.09848	1.33034
GOLGA8B	1.36547	5.03715	4.73e-07	1.20961	1.54142
GRIN3B	1.60434	4.78525	1.71e-06	1.32194	1.94708
GSDMB	1.58877	5.92	3.22e-09	1.363	1.85194
GUCY2D	1.56746	2.64579	0.00815012	1.12356	2.18672
HMX2	1.79194	2.58597	0.00971041	1.15166	2.78818
HOXA13	1.40786	4.68086	2.86e-06	1.21998	1.62466
HP	1.11355	4.02206	5.77e-05	1.05669	1.17346
HPR	1.20506	3.01692	0.00255359	1.06753	1.36031
HPX	1.32533	4.72252	2.33e-06	1.17912	1.48968
HSD11B2	0.782225	-4.96133	7e-07	0.709892	0.861927
HSH2D	1.47975	4.96325	6.93e-07	1.2676	1.72741
HSPG2	0.792263	-5.04515	4.53e-07	0.723739	0.867276
HTR3A	1.6679	4.27394	1.92e-05	1.31913	2.10889
IFI30	1.63486	5.43981	5.33e-08	1.36951	1.95164
IFNE	1.5929	5.41232	6.22e-08	1.34576	1.88541
IGFBP1	1.11889	4.61744	3.89e-06	1.06679	1.17354
IGLL5	1.29254	4.07318	4.64e-05	1.1424	1.46241
IL20RB	1.1934	5.85237	4.85e-09	1.12479	1.2662
INSL3	1.57159	4.34967	1.36e-05	1.28194	1.92668
ITIH1	1.19812	2.92298	0.00346696	1.06136	1.3525
ITIH3	1.19672	2.9878	0.00280997	1.06373	1.34633
ITPKA	1.41126	7.45474	9e-14	1.28906	1.54504
IZUMO4	1.68908	5.19786	2.02e-07	1.38615	2.05821
JSRP1	1.33571	4.45272	8.48e-06	1.17592	1.51721
KCNIP3	1.23714	3.31387	0.000920155	1.09083	1.40308
KCNS1	1.2189	3.81219	0.000137742	1.10096	1.34949
KISS1	1.35811	4.45911	8.23e-06	1.18714	1.55369
KLK11	1.65624	3.82448	0.000131047	1.27887	2.14497
KLK13	1.55864	2.7862	0.00533298	1.14066	2.12977
KLK14	1.99796	5.08947	3.59e-07	1.53049	2.60822
KPNA7	1.85462	2.61007	0.00905226	1.16632	2.94914
KRT15	1.71343	5.29041	1.22e-07	1.40354	2.09174
KRT5	1.31261	3.69228	0.000222254	1.13612	1.51651
KRT6A	1.33683	3.38143	0.000721095	1.12979	1.58181
KRTAP5-1	1.41433	3.65156	0.000260648	1.1742	1.70357
KRTAP5-10	1.63548	3.53407	0.000409211	1.24497	2.14848
LBP	1.1218	4.96522	6.86e-07	1.07204	1.17387
LDHD	0.724815	-5.17985	2.22e-07	0.641711	0.818681
LIME1	1.78117	5.08498	3.68e-07	1.42585	2.22505
MAGEA3	1.39133	3.47366	0.000513417	1.15479	1.67633
MAGEB2	1.4635	5.06705	4.04e-07	1.26304	1.69578
MAT1A	1.26804	5.32702	9.98e-08	1.16195	1.38382
MATN4	1.52159	4.41965	9.89e-06	1.26315	1.83291
MEI1	1.50805	3.7863	0.000152909	1.21916	1.8654
MFSD2A	1.33079	5.2803	1.29e-07	1.19686	1.47972
MIXL1	1.75359	3.93873	8.19e-05	1.32601	2.31905
MMP13	1.29948	3.7704	0.000162989	1.13404	1.48905
MNX1	1.67416	4.51286	6.4e-06	1.33844	2.09407
MT1X	1.17957	3.75907	0.000170549	1.08225	1.28565
MUC20	0.806104	-3.96864	7.23e-05	0.724705	0.896646
MUC5B	1.54991	2.8047	0.00503641	1.14108	2.10521
MYH10	0.80813	-3.34982	0.000808655	0.713427	0.915406
MZB1	1.1848	3.97965	6.9e-05	1.08987	1.288
NAA10	1.6998	4.81091	1.5e-06	1.36941	2.10991
NKAIN4	1.12279	2.96275	0.00304905	1.03998	1.21219
NKX2-5	1.91661	5.6682	1.44e-08	1.53052	2.40009
NOS2	0.771418	-3.0553	0.00224834	0.65311	0.911156
NPEPL1	1.71822	7.24599	4.29e-13	1.4842	1.98914
NR1I2	1.69948	3.09501	0.0019681	1.21469	2.37777
NRG4	1.3279	2.75645	0.00584321	1.0854	1.62458
NTF4	1.94469	2.78979	0.0052743	1.21876	3.10301
NTRK2	0.817532	-3.31479	0.000917109	0.725722	0.920956
OBP2A	1.36621	3.15765	0.00159046	1.12564	1.65819
ODF3B	1.25405	2.73031	0.00632746	1.06596	1.47533
OGDHL	0.783991	-5.17001	2.34e-07	0.714899	0.859762
OLIG3	1.82157	3.62831	0.00028528	1.31752	2.51847
OR4C6	1.59089	2.71007	0.00672681	1.13713	2.2257
ORM1	1.17084	3.07246	0.00212301	1.05877	1.29477
ORM2	1.19451	3.19344	0.00140587	1.07106	1.33219
PADI3	1.18551	3.74422	0.000180955	1.08447	1.29595
PAEP	1.17348	5.688	1.29e-08	1.11054	1.23998
PAGE2B	1.27705	3.83538	0.000125371	1.12702	1.44704
PANX2	1.42299	6.19287	5.91e-10	1.27267	1.59107
PAQR6	1.34531	4.23012	2.34e-05	1.17256	1.54352
PBX4	1.49511	4.26766	1.98e-05	1.24295	1.79842
PCBP3	1.39951	5.14421	2.69e-07	1.23129	1.59072
PDIA2	1.26961	3.98849	6.65e-05	1.12908	1.42762
PET100	1.54806	2.90517	0.00367058	1.15278	2.07888
PGLYRP2	1.35767	3.2813	0.0010333	1.13103	1.62973
PLA2G6	1.34648	3.4856	0.00049103	1.13907	1.59166
PLAC8L1	1.89467	3.87811	0.00010527	1.37174	2.61696
POPDC3	1.62846	5.7926	6.93e-09	1.38077	1.92059
POU2AF1	1.23774	3.39025	0.000698302	1.09416	1.40017
PPP1R1A	1.17591	5.32718	9.98e-08	1.10785	1.24814
PRAC2	1.91099	3.3156	0.000914474	1.30316	2.80234
PRKCG	1.8946	4.37506	1.21e-05	1.42296	2.52255
PRRG3	0.677294	-2.75693	0.00583473	0.51342	0.893473
PRSS38	1.27969	2.58778	0.00965978	1.06166	1.5425
PTK6	1.29784	4.12872	3.65e-05	1.14676	1.46882
PTPRH	1.3373	6.54132	6.1e-11	1.22576	1.45898
PYDC1	1.33501	3.22199	0.00127305	1.11983	1.59155
RAB26	1.52561	3.80405	0.00014235	1.22724	1.89653
RAD54B	1.73279	4.5961	4.3e-06	1.37068	2.19058
RAPSN	1.75835	4.01744	5.88e-05	1.33514	2.31571
REG3A	1.52496	2.65375	0.00796039	1.11663	2.0826
RGS7BP	0.731845	-3.91225	9.14e-05	0.625887	0.855742
RHOXF1	1.35445	2.78857	0.00529409	1.09434	1.67638
RHPN1	1.36299	3.63794	0.000274826	1.15354	1.61047
RLBP1	1.94886	3.30237	0.000958723	1.31158	2.89578
RNASEK	1.62834	4.41147	1.03e-05	1.3112	2.02219
RNF113B	1.81183	2.57971	0.00988828	1.15348	2.84595
RSPO4	1.60081	6.61331	3.76e-11	1.39245	1.84035
RUFY4	1.69335	5.72922	1.01e-08	1.41414	2.02769
SAA1	1.14028	6.39778	1.58e-10	1.09533	1.18708
SAA2	1.18896	5.16611	2.39e-07	1.11339	1.26965
SAA4	1.47374	5.20365	1.95e-07	1.27346	1.70552
SBSN	1.38906	5.3435	9.12e-08	1.23132	1.567
SCD5	0.78666	-4.68389	2.81e-06	0.711507	0.869751
SCGB2A2	1.58842	3.25572	0.00113105	1.20222	2.09868
SCNN1D	1.34116	3.85485	0.000115801	1.15522	1.55703
SEC31B	1.44115	4.47514	7.64e-06	1.228	1.69128
SERF2	1.52028	3.3132	0.000922336	1.1866	1.94779
SLC16A11	0.685766	-3.38276	0.000717626	0.551133	0.853287
SLC17A9	1.45399	6.3123	2.75e-10	1.29445	1.63319
SLC23A3	0.835644	-3.90887	9.27e-05	0.763698	0.914368
SLC34A1	0.825012	-3.15411	0.00160986	0.732063	0.929762
SLC52A1	1.30475	2.77246	0.00556335	1.08108	1.57469
SLC6A15	1.31483	2.95233	0.00315389	1.09637	1.57683
SLPI	1.12331	4.83527	1.33e-06	1.07159	1.17752
SMIM6	0.788486	-2.67205	0.00753899	0.662356	0.938634
SMPX	1.50425	4.45896	8.24e-06	1.25712	1.79995
SMTNL1	1.34903	3.2064	0.00134409	1.12342	1.61993
SOCS1	1.34336	4.28888	1.8e-05	1.17384	1.53736
SOSTDC1	0.833261	-2.91776	0.00352557	0.737168	0.941879
SOX1	1.96798	4.21786	2.47e-05	1.43679	2.69555
SPANXN3	1.54087	3.06364	0.00218665	1.16854	2.03184
SPDEF	1.32642	4.08668	4.38e-05	1.15836	1.51886
SPINK1	1.10282	2.78723	0.00531603	1.02947	1.18139
SPINK13	1.13082	3.20898	0.00133205	1.04902	1.21901
ST20	1.54295	3.80745	0.000140407	1.23422	1.9289
STARD10	0.732649	-2.68876	0.00717172	0.584	0.919136
STMN2	1.17168	2.93948	0.00328765	1.05421	1.30223
SULT1A2	1.87725	3.14735	0.00164755	1.26821	2.77878
SULT2B1	1.45837	3.59993	0.000318298	1.18755	1.79096
SYCE1L	1.46394	5.6352	1.75e-08	1.28219	1.67145
TAC3	1.86111	4.24946	2.14e-05	1.39748	2.47856
TCN1	1.22337	3.95086	7.79e-05	1.10693	1.35205
TEK	0.671058	-7.27428	3.48e-13	0.602674	0.747201
TEN1-CDK3	1.9994	3.32636	0.000879886	1.32924	3.00744
TF	1.15155	2.89055	0.00384573	1.04647	1.26717
TFF1	1.21818	3.67551	0.00023737	1.09649	1.35337
TM4SF19	1.85736	6.00198	1.95e-09	1.51736	2.27356
TM6SF2	0.800637	-2.77901	0.00545256	0.684433	0.93657
TMEM38A	0.722188	-3.46291	0.000534372	0.600686	0.868265
TMEM86B	1.85591	6.33427	2.38e-10	1.53271	2.24727
TMPRSS9	1.91102	3.4816	0.000498422	1.32717	2.75171
TNFRSF17	1.21094	2.74799	0.00599627	1.05642	1.38805
TNFSF14	1.44275	5.97642	2.28e-09	1.27933	1.62703
TNXB	0.765123	-3.19774	0.00138508	0.649333	0.90156
TPSG1	1.16429	3.72323	0.00019669	1.0747	1.26136
TRIM74	1.95092	2.89098	0.00384047	1.24014	3.0691
TSPEAR	1.9261	3.46721	0.00052589	1.3297	2.78999
UCN	1.74542	6.09182	1.12e-09	1.45906	2.088
UGT1A7	1.51679	3.47666	0.000507693	1.1993	1.91833
UGT1A8	1.22312	2.63678	0.00836965	1.05306	1.42064
UPK3B	1.7974	6.52405	6.84e-11	1.50711	2.14362
VKORC1	1.26643	2.60441	0.00920314	1.06019	1.51278
VWA3A	1.85606	4.03092	5.56e-05	1.37402	2.50721
WFDC10B	1.71054	7.24848	4.21e-13	1.47943	1.97775
WFDC5	1.17531	3.80038	0.000144473	1.08137	1.27742
ZBBX	1.69057	3.01156	0.00259913	1.20123	2.37924
ZNF366	0.626926	-6.28027	3.38e-10	0.541915	0.725273
ZNF692	1.48928	4.77387	1.81e-06	1.26462	1.75386
ZNHIT1	1.45279	2.84611	0.00442567	1.12332	1.87891
